# Supplementary material for: Revealing chiral cell motility by 3D Riesz transform-differential interference contrast microscopy and computational kinematic analysis
Source: Nat Commun. 2017 Dec 19;8:2194. doi: 10.1038/s41467-017-02193-w (PMC5736583; doi:10.1038/s41467-017-02193-w)
Supplement: Supplementary file 17 — Supplementary Software 1 [file 41467_2017_2193_MOESM17_ESM.zip]

Archive with 9 entries (9 files):
- dicty2D.tif
- growthCone2D.tif
- growthCone3D.tif
- LICENSE.txt
- Lumino_DIC.java
- Lumino_DIC-1.0.0.jar
- neurite2D.tif
- radialGrating.tif
- READMESoftware1.pdf
