# Supplementary material for: Revealing chiral cell motility by 3D Riesz transform-differential interference contrast microscopy and computational kinematic analysis
Source: Nat Commun. 2017 Dec 19;8:2194. doi: 10.1038/s41467-017-02193-w (PMC5736583; doi:10.1038/s41467-017-02193-w)
Supplement: Supplementary file 17 — Supplementary Software 1 [file 41467_2017_2193_MOESM17_ESM.zip › Lumino_DIC.java]

import ij.*;
import ij.process.*;
import ij.gui.*;
import ij.plugin.*;

public class Lumino_DIC implements PlugIn {

	public void run(String arg) {

		// Settings with dialog
		float theta=45;
		float cutSize=0;
		float coeffGrd=1;
		float coeffAbs=1;
		boolean checkDisplay=true;
		boolean checkThreshold=true;
		GenericDialog gd=new GenericDialog("Convert DIC to luminous image");
		gd.addNumericField("Shear angle (direction of shadow)",theta,0);
		gd.addNumericField("Cut off for flat-field correction",cutSize,0);
		gd.addNumericField("Phase gradient coeff.",coeffGrd,0);
		gd.addNumericField("Absorption coeff.      ",coeffAbs,0);
		gd.addCheckbox("Display composite Riesz mask",false);
		gd.addCheckbox("Thresholding (positive intensity only)",false);
		gd.showDialog();
		if (gd.wasCanceled())
			return;
		theta=(float) gd.getNextNumber();
		cutSize=(int) gd.getNextNumber();
		coeffGrd=(float) gd.getNextNumber();
		coeffAbs=(float) gd.getNextNumber();
		checkDisplay=gd.getNextBoolean();
		checkThreshold=gd.getNextBoolean();

		// Get source DIC images
		ImagePlus imp=IJ.getImage();
		String title=imp.getTitle();
		int width=imp.getWidth();
		int height=imp.getHeight();
		int nStack=imp.getStackSize();

		// FFT option: complex mode
		IJ.run(imp,"FFT Options...","complex");

		// FFT size: power of 2, square
		int sizeF=Math.max(width,height);
		int i=2;
		while (i<sizeF) i*=2;
		sizeF=i;

		// Create a Fourier mask for composite RT
		// 1st-order RT for 90 deg shift of phase gradient image (imaginary)
		// 2nd-order RT for 180 deg shift of absorption image (real)
		// High-pass filter for flat-field correction
		double[] maskReal=new double[sizeF*sizeF];
		double[] maskImag=new double[sizeF*sizeF];
		double c1=Math.cos(Math.toRadians((double)theta));
		double s1=Math.sin(Math.toRadians((double)theta));
		double c2=Math.cos(Math.toRadians((double)theta+90));
		double s2=Math.sin(Math.toRadians((double)theta+90));
		double xs,ys;
		for (int y=0;y<sizeF;y++){
			for (int x=0;x<sizeF;x++){
				xs=x-sizeF/2;
				ys=y-sizeF/2;
				maskImag[y*sizeF+x]=-(xs*c1+ys*s1)/Math.sqrt(xs*xs+ys*ys);
				maskReal[y*sizeF+x]=-Math.pow((xs*c2+ys*s2),2)/(xs*xs+ys*ys);
				maskImag[y*sizeF+x]=maskImag[y*sizeF+x]*coeffGrd;
				maskReal[y*sizeF+x]=maskReal[y*sizeF+x]*coeffAbs;
			}
		}

		// DC cut
		maskImag[sizeF/2*sizeF+sizeF/2]=0;
		maskReal[sizeF/2*sizeF+sizeF/2]=0;
		

		// High-pass filter
		if (cutSize!=0) {
			for (int y=sizeF/2-(int)cutSize+1;y<=sizeF/2+(int)cutSize-1;y++){
				for (int x=sizeF/2-(int)cutSize+1;x<=sizeF/2+(int)cutSize-1;x++){
					maskImag[y*sizeF+x]=0;
					maskReal[y*sizeF+x]=0;
				}
			}
		}

		// Display Fourier mask
		if (checkDisplay) {
			ImageProcessor ipMaskReal=new FloatProcessor(sizeF,sizeF,maskReal);
			ImageProcessor ipMaskImag=new FloatProcessor(sizeF,sizeF,maskImag);
			ImageStack istM=new ImageStack(sizeF,sizeF);
			istM.addSlice("real",ipMaskReal);
			istM.addSlice("imaginary",ipMaskImag);
			ImagePlus impM=new ImagePlus("Composite Riesz mask",istM);
			float range=Math.max(Math.abs(coeffGrd),Math.abs(coeffAbs));
			impM.setDisplayRange(-range,range);
			impM.show();
		}


		// Result image stack
		ImageStack istR=new ImageStack(width,height,nStack);

		double mReal;
		double mImag;
		double fReal;
		double fImag;
		double rReal;
		double rImag;

		// Main loop
		for (int iStack=1;iStack<=nStack;iStack++) {
			// Current slice
			imp.setSlice(iStack);

			// Do FFT
			IJ.run(imp,"FFT","");

			// Get complex FFT images
			ImagePlus impF=IJ.getImage();
			ImageStack istF=impF.getStack();
			ImageProcessor ipReal=istF.getProcessor(1);
			ImageProcessor ipImag=istF.getProcessor(2);
			float[] fftReal=(float[])ipReal.getPixels();
			float[] fftImag=(float[])ipImag.getPixels();

			// Multiply FFT images by Riesz mask
			for (int y=0;y<sizeF;y++){
				for (int x=0;x<sizeF;x++){
					mReal=maskReal[y*sizeF+x];
					mImag=maskImag[y*sizeF+x];
					fReal=fftReal[y*sizeF+x];
					fImag=fftImag[y*sizeF+x];
					rReal=mReal*fReal-mImag*fImag;
					rImag=mImag*fReal+mReal*fImag;
					fftReal[y*sizeF+x]=(float)rReal;
					fftImag[y*sizeF+x]=(float)rImag;
				}
			}
			ipReal.setPixels(fftReal);
			ipImag.setPixels(fftImag);

			// Do inverse FFT
			IJ.run(impF,"Inverse FFT","");

			// Get transformed image
			ImagePlus impT=IJ.getImage();
			ImageStack istT=impT.getStack();
			ImageProcessor ipT=istT.getProcessor(1);

			// Thresholding (discard negative values)
			if (checkThreshold) {
				for (int y=0;y<height;y++){
					for (int x=0;x<width;x++){
						if (ipT.getPixelValue(x,y)<0) {
							ipT.putPixelValue(x,y,0);
						}
					}
				}
			}
									
			// Set result image to current slice
			istR.setProcessor(ipT,iStack);

			impF.close();
			impF.flush();
			impT.close();
			impT.flush();

		}

		// Display result RT-DIC images
		ImagePlus impR=new ImagePlus("RT of "+title,istR);
		impR.show();
	
	}

}
