# Supplementary material for: Revealing chiral cell motility by 3D Riesz transform-differential interference contrast microscopy and computational kinematic analysis
Source: Nat Commun. 2017 Dec 19;8:2194. doi: 10.1038/s41467-017-02193-w (PMC5736583; doi:10.1038/s41467-017-02193-w)
Supplement: Supplementary file 18 — Supplementary Software 2 [file 41467_2017_2193_MOESM18_ESM.zip]

Archive with 71 entries (71 files):
- LICENSE.txt
- DataRT/dicty2D.tif
- DataRT/growthCone2D.tif
- DataRT/growthCone3D.tif
- DataRT/neurite2D.tif
- DataRT/radialGrating.tif
- CodeRT/AnalyzeIntensity2D.m
- CodeRT/AnalyzeIntensity2DStill.m
- CodeRT/AnalyzeIntensity3D.m
- CodeRT/CalculateDerivatives2DFSZSeparate.m
- CodeRT/CalculateDerivatives3DFSZSeparate.m
- CodeRT/clearall.m
- CodeRT/clearallp.m
- CodeRT/closeall.m
- CodeRT/CompensateDrift3D.m
- CodeRT/CompensateDriftXY.m
- CodeRT/CompositeRieszTransform.m
- CodeRT/CopyMATFile.m
- CodeRT/CreateCorrectedImage2D.m
- CodeRT/CreateCorrectedImage2DStill.m
- CodeRT/CreateIntensityImage2D.m
- CodeRT/CreateIntensityImage2DStill.m
- CodeRT/CreateIntensityImage3D.m
- CodeRT/Deconvolve3D.m
- CodeRT/DemoCompositeRieszTransform.m
- CodeRT/DemoProcessRieszTransformDicty2D.m
- CodeRT/DemoProcessRieszTransformDicty3D.m
- CodeRT/DemoProcessRieszTransformGrowthCone3D.m
- CodeRT/DemoProcessRieszTransformNeurite2D.m
- CodeRT/DetectXYStageDrift2D.m
- CodeRT/DetectXYStageDrift3D.m
- CodeRT/DetectZPitchDrift3D.m
- CodeRT/DispDateTime.m
- CodeRT/DrawFourierMask.m
- CodeRT/FourierFilter2D.m
- CodeRT/GaussianKernel.m
- CodeRT/HistogramVectorizedDataSimple.m
- CodeRT/imsc.m
- CodeRT/InterpZ.m
- CodeRT/maxIndex.m
- CodeRT/NormalizeGradient2D.m
- CodeRT/NormalizeGradient3D.m
- CodeRT/NormalizeImage2D.m
- CodeRT/NormalizeImage3D.m
- CodeRT/ParLoad.m
- CodeRT/ParSaveImage.m
- CodeRT/PostProcess2D.m
- CodeRT/PostProcess2DStill.m
- CodeRT/PostProcess3D.m
- CodeRT/PreProcess2D.m
- CodeRT/PreProcess2DStill.m
- CodeRT/PreProcess3D.m
- CodeRT/ProcessFluor2DT.m
- CodeRT/ProcessFluor3DT.m
- CodeRT/ProcessRTDIC2DS.m
- CodeRT/ProcessRTDIC2DT.m
- CodeRT/ProcessRTDIC3DT.m
- CodeRT/RieszDICMaskXY.m
- CodeRT/RieszDICMaskXYC.m
- CodeRT/RieszTransformDIC2D.m
- CodeRT/RieszTransformDIC2DStill.m
- CodeRT/RieszTransformDIC3D.m
- CodeRT/SmoothXY.m
- CodeRT/SplitIntoOverlappingBlock.m
- CodeRT/SPOMF.m
- CodeRT/ThresholdRTDDIC2D.m
- CodeRT/TrimBoundary2D.m
- CodeRT/TrimBoundary2DStill.m
- CodeRT/TrimBoundary3D.m
- CodeRT/VectorizeMatrixDataWithMask.m
- READMESoftware2.pdf
