# Supplementary material for: Revealing chiral cell motility by 3D Riesz transform-differential interference contrast microscopy and computational kinematic analysis
Source: Nat Commun. 2017 Dec 19;8:2194. doi: 10.1038/s41467-017-02193-w (PMC5736583; doi:10.1038/s41467-017-02193-w)
Supplement: Supplementary file 18 — Supplementary Software 2 [file 41467_2017_2193_MOESM18_ESM.zip › CodeRT/AnalyzeIntensity2DStill.m]

function [statInt,statGrd]=AnalyzeIntensity2DStill(baseFileNameStr,baseFileNameData,rangeInt)
%
% Create histogram and stats of intensity and gradient from 2D still image
%
% Input:        Image I(x,y)
%               filename=baseFileNameStr+'RP.mat'
%
% rangeInt:     maximum value
%
% Output: 
% statInt:      stats of intensity
% statGrd:      stats of gradient
%                   stat***.nTotal  total number of data (determined by image size and timepoints)
%                   stat***.nValid  valid number of data
%                   stat***.nRatio  ratio of valid/total number
%                   stat***.mean	mean value
%                   stat***.std     SD
%                   stat***.sem     SEM
%                   stat***.min     minimum value
%                   stat***.med     median value
%                   stat***.max     maximum value
%
% Data list:    intensity (positive value)
%               filename=baseFileNameData+'INTDAT.mat'
%               gradient magnitude
%               filename=baseFileNameData+'GRDDAT.mat'
%
% Histogram:    intensity (positive value)
%               filename=baseFileNameData+'INTDAT.fig'
%               gradient magnitude
%               filename=baseFileNameData+'GRDDAT.fig'
%
% Stat file:    Excel file of stats of intensity and gradient
%               filename=baseFileNameData+'STATINT.xlsx'
%


fprintf('\n\n*** Starting ''AnalyzeIntensity2DStill'' ***\n');
fprintf('*** Create histogram and stats of intensity and gradient magnitude ***\n');
DispDateTime;
tStart=tic;

% Input and output filenames
fileNameImage=[baseFileNameStr 'RP.mat'];

fileNameInt=[baseFileNameData 'INTDAT'];
fileNameGrd=[baseFileNameData 'GRDDAT'];

disp(['from ' fileNameImage]);
disp(['to   ' fileNameInt '.fig']);
disp(['to   ' fileNameGrd '.fig']);


% Read image
disp(['Reading image from      ' fileNameImage]);   
img=load(fileNameImage);
img=img.img;
img=(img>0).*img;
size2D=size(img);
nX=size2D(2);
nY=size2D(1);
fprintf('image size: nX= %d, nY= %d\n',nX,nY);

% Image gradient
mask=(img>0);
[Ix,Iy,Im]=CalculateDerivatives2DFSZSeparate(img);    
Im=mask.*Im;


% *** Create data list ***
fprintf('\n*** Creating  data list ...\n');

% Set data vectors
dataIntensity=VectorizeMatrixDataWithMask(double(img),mask);
dataGradient=VectorizeMatrixDataWithMask(double(Im),mask);


% *** Draw histogram ***
fprintf('\n*** Drawing histogram ...\n');
ntotal=prod(size2D);
margin=0;
color=[0.5,0.5,0.5];

statInt=HistogramVectorizedDataSimple(dataIntensity,fileNameInt,margin,rangeInt,rangeInt/100,ntotal);
h=findobj(gca,'Type','patch'); set(h,'FaceColor',color);
savefig([fileNameInt '.fig']);
statGrd=HistogramVectorizedDataSimple(dataGradient,fileNameGrd,margin,rangeInt,rangeInt/100,ntotal);
h=findobj(gca,'Type','patch'); set(h,'FaceColor',color);
savefig([fileNameGrd '.fig']);


% Create stat file
fprintf('\n*** Creating stat Excel file ...\n');
% Extract names
str=strsplit(baseFileNameData,'\');
folderName=str{size(str,2)-1};
sampleName=str{size(str,2)};
fileNameStat=[baseFileNameData 'STATINT.xlsx'];
dataNameStat=[sampleName 'STATINT.xlsx'];

arrayHead={ 'Sample Info','','';
            'Sample','Folder','File';
            sampleName,folderName,dataNameStat}
        
arrayInt={  'Intensity','','','','','','','';
            'total number','valid number','ratio','mean','SD','min','median','max';
            statInt.nTotal,statInt.nValid,statInt.nRatio,statInt.mean,statInt.std,statInt.min,statInt.med,statInt.max}

arrayGrd={  'Gradient','','','','','','','';
            'total number','valid number','ratio','mean','SD','min','median','max';
            statGrd.nTotal,statGrd.nValid,statGrd.nRatio,statGrd.mean,statGrd.std,statGrd.min,statGrd.med,statGrd.max}

arraySum=[arrayHead,arrayInt,arrayGrd];

% Write stats to Excel file
xlswrite(fileNameStat,arraySum);


% Clear data
clear dataIntensity;
clear dataGradient;

fprintf('*** Finishing ''AnalyzeIntensity2DStill'' ***\n');
DispDateTime;
tElapsed=toc(tStart);
fprintf('Total elapsed time = %.f sec\n\n',tElapsed);

end
