# Supplementary material for: Revealing chiral cell motility by 3D Riesz transform-differential interference contrast microscopy and computational kinematic analysis
Source: Nat Commun. 2017 Dec 19;8:2194. doi: 10.1038/s41467-017-02193-w (PMC5736583; doi:10.1038/s41467-017-02193-w)
Supplement: Supplementary file 18 — Supplementary Software 2 [file 41467_2017_2193_MOESM18_ESM.zip › CodeRT/AnalyzeIntensity3D.m]

function [statInt,statGrd]=AnalyzeIntensity3D(baseFileNameStr,baseFileNameData,tpStart,tpEnd,rangeInt,nPool)
%
% Create histogram and stats of intensity and gradient
%
% Input:        Image I(x,y,z,t)
%               filename=baseFileNameStr+'RP_t'+timepoint+'.mat'
%
% tpStart:      start timepoint
% tpEnd:        end timepoint
% rangeInt:     maximum value
% nPool:        poolsize for parallel pool
%
% Output: 
% statInt:      stats of intensity
% statGrd:      stats of gradient
%                   stat***.nTotal  total number of data (determined by image size and timepoints)
%                   stat***.nValid  valid number of data
%                   stat***.nRatio  ratio of valid/total number
%                   stat***.mean	mean value
%                   stat***.std     SD
%                   stat***.sem     SEM
%                   stat***.min     minimum value
%                   stat***.med     median value
%                   stat***.max     maximum value
%
% Data list:    intensity (positive value)
%               filename=baseFileNameData+'INTDAT_t'+suffixTp+'.mat'
%               gradient magnitude
%               filename=baseFileNameData+'GRDDAT_t'+suffixTp+'.mat'
%
% Histogram:    intensity (positive value)
%               filename=baseFileNameData+'INTDAT_t'+suffixTp+'.fig'
%               gradient magnitude
%               filename=baseFileNameData+'GRDDAT_t'+suffixTp+'.fig'
%
% Stat file:    Excel file of stats of intensity and gradient
%               filename=baseFileNameData+'STATINT_t'+suffixTp+'.xlsx'
%


fprintf('\n\n*** Starting ''AnalyzeIntensity3D'' ***\n');
fprintf('*** Create histogram and stats of intensity and gradient magnitude ***\n');
DispDateTime;
tStart=tic;

% Input and output filenames
baseFileNameImage=[baseFileNameStr 'RP_t'];

suffixTp=[num2str(tpStart) '-' num2str(tpEnd)];
fileNameInt=[baseFileNameData 'INTDAT_t' suffixTp];
fileNameGrd=[baseFileNameData 'GRDDAT_t' suffixTp];

disp(['from ' baseFileNameImage '**.mat']);
disp(['to   ' fileNameInt '**.fig (intensity)']);
disp(['to   ' fileNameGrd '**.fig (gradient)']);
fprintf('tpStart= %d,  tpEnd= %d\n',tpStart,tpEnd);

% Read image size from the first image
firstFileNameImage=[baseFileNameImage num2str(tpStart) '.mat'];
firstImg=ParLoad(firstFileNameImage);
size3D=size(firstImg.img);
nX=size3D(2);
nY=size3D(1);
nZ=size3D(3);
fprintf('image size: nX= %d, nY= %d, nZ= %d\n',nX,nY,nZ);


% *** Create data list ***
fprintf('\n*** Creating  data list ...\n');

% Set data vectors
dataIntensity=[];
dataGradient=[];

% Main loop
% Create parallel pool
parpool(nPool);
parfor tp=tpStart:tpEnd
    % Set input and output files
	fileNameImage=[baseFileNameImage num2str(tp) '.mat'];
    disp(['Reading image from      ' fileNameImage]);   
    % Read image data
    imgCurr=ParLoad(fileNameImage);
    imgCurr=imgCurr.img;
    mask=(imgCurr>0);
    imgCurr=mask.*imgCurr;
    [Ix,Iy,Iz,Im]=CalculateDerivatives3DFSZSeparate(imgCurr);
    Im=mask.*Im;
    
    % Convert from 4D matrix to 1D list
    dataIntensity=[dataIntensity VectorizeMatrixDataWithMask(double(imgCurr),mask)];
    dataGradient=[dataGradient VectorizeMatrixDataWithMask(double(Im),mask)];
    
end

% Shut down parallel pool
delete(gcp('nocreate'));


% *** Draw histogram ***
fprintf('\n*** Drawing histogram ...\n');
nTP=tpEnd-tpStart+1;
ntotal=prod(size3D)*nTP;
margin=0;
color=[0.5,0.5,0.5];

statInt=HistogramVectorizedDataSimple(dataIntensity,fileNameInt,margin,rangeInt,rangeInt/100,ntotal);
h=findobj(gca,'Type','patch'); set(h,'FaceColor',color);
savefig([fileNameInt '.fig']);
statGrd=HistogramVectorizedDataSimple(dataGradient,fileNameGrd,margin,rangeInt,rangeInt/100,ntotal);
h=findobj(gca,'Type','patch'); set(h,'FaceColor',color);
savefig([fileNameGrd '.fig']);


% Create stat file
fprintf('\n*** Creating stat Excel file ...\n');
% Extract names
str=strsplit(baseFileNameData,'\');
folderName=str{size(str,2)-1};
sampleName=str{size(str,2)};
fileNameStat=[baseFileNameData 'STATINT_t' suffixTp '.xlsx'];
dataNameStat=[sampleName 'STATINT_t' suffixTp '.xlsx'];

arrayHead={ 'Sample Info','','';
            'Sample','Folder','File';
            sampleName,folderName,dataNameStat}
        
arrayParam={'Parameter','','';
            'tpStart','tpEnd','tp number';
            tpStart,tpEnd,nTP}
        
arrayInt={  'Intensity','','','','','','','';
            'total number','valid number','ratio','mean','SD','min','median','max';
            statInt.nTotal,statInt.nValid,statInt.nRatio,statInt.mean,statInt.std,statInt.min,statInt.med,statInt.max}

arrayGrd={  'Gradient','','','','','','','';
            'total number','valid number','ratio','mean','SD','min','median','max';
            statGrd.nTotal,statGrd.nValid,statGrd.nRatio,statGrd.mean,statGrd.std,statGrd.min,statGrd.med,statGrd.max}

arraySum=[arrayHead,arrayParam,arrayInt,arrayGrd];

% Write stats to Excel file
xlswrite(fileNameStat,arraySum);


% Clear data
clear dataIntensity;
clear dataGradient;

fprintf('*** Finishing ''AnalyzeIntensity3D'' ***\n');
DispDateTime;
tElapsed=toc(tStart);
fprintf('Total elapsed time = %.f sec   nTp = %d   time per tp = %.f sec\n\n',tElapsed,tpEnd-tpStart+1,tElapsed/(tpEnd-tpStart+1));

end
