# Supplementary material for: Revealing chiral cell motility by 3D Riesz transform-differential interference contrast microscopy and computational kinematic analysis
Source: Nat Commun. 2017 Dec 19;8:2194. doi: 10.1038/s41467-017-02193-w (PMC5736583; doi:10.1038/s41467-017-02193-w)
Supplement: Supplementary file 18 — Supplementary Software 2 [file 41467_2017_2193_MOESM18_ESM.zip › CodeRT/CalculateDerivatives2DFSZSeparate.m]

function [Ix,Iy,Im]=CalculateDerivatives2DFSZSeparate(ImgSeq)
%
%   Calculate image gradient of 2D images
%   Use 5-tap filters by Farid and Simoncelli
%   Zero padding at the border voxels
%   (Border values would be negatively shifted without correction) 

kp=[0.037659 0.249153 0.426375 0.249153 0.037659];
kd=[0.109604 0.276691 0 -0.276691 -0.109604];

[nY,nX]=size(ImgSeq);

Ix=convn(convn(ImgSeq,kd,'same'),kp','same');
Iy=convn(convn(ImgSeq,kp,'same'),kd','same');

% Zero padding at border voxels  w(1)=w(2)=0, w(n)=w(n-1)=0
Ix(1,:)=0; Ix(2,:)=0; Ix(nY,:)=0; Ix(nY-1,:)=0;
Ix(:,1)=0; Ix(:,2)=0; Ix(:,nX)=0; Ix(:,nX-1)=0;
Iy(1,:)=0; Iy(2,:)=0; Iy(nY,:)=0; Iy(nY-1,:)=0;
Iy(:,1)=0; Iy(:,2)=0; Iy(:,nX)=0; Iy(:,nX-1)=0;

Im=sqrt(Ix.^2+Iy.^2);


end
