# Supplementary material for: Revealing chiral cell motility by 3D Riesz transform-differential interference contrast microscopy and computational kinematic analysis
Source: Nat Commun. 2017 Dec 19;8:2194. doi: 10.1038/s41467-017-02193-w (PMC5736583; doi:10.1038/s41467-017-02193-w)
Supplement: Supplementary file 18 — Supplementary Software 2 [file 41467_2017_2193_MOESM18_ESM.zip › CodeRT/CompensateDrift3D.m]

function CompensateDrift3D(baseFileName,tpStart,tpEnd,flagXYStageDrift,flagZPitchDrift,nPool)
%
% Compensate XY-stage drift and correct Z-pitch with global drift for 3D images
%
% Input:        Normalized image intensity         I(x,y,z,t)
%               3D matrix data, double float, [0,maxOut], MAT files
%               filename=baseFileName+'N_t'+timepoint+'.mat'
%
% tpStart:      start timepoint
% tpEnd:        end timepoint
% flagXYStageDrift:
%               flag for XY-stage drift compensation
% flagZPitchDrift:
%               flag for Z-pitch drift compensation
% nPool:        poolsize for parallel pool
%
% Output:       XY-drift and/or Z-pitch Corrected images
%               filename=baseFileName+'C_t'+timepoint+'.mat'
%
%


fprintf('\n\n*** Starting ''CompensateDrift3D'' ***\n');
fprintf('*** Compensate XY-stage and/or Z-pitch drift ***\n');
DispDateTime;
tStart=tic;

% Input and output filenames
baseFileNameImage=[baseFileName 'N_t'];
baseFileNameDriftS=[baseFileName 'DRS_t'];
baseFileNameDriftZ=[baseFileName 'DRZ_t'];
baseFileNameImageCorrect=[baseFileName 'C_t'];
if flagXYStageDrift
    fprintf('XY-stage drift compensation: ON\n');
    disp(['Drift data from ' baseFileNameDriftS '**.mat (XY-Stage drift)']);
else
    fprintf('XY-stage drift compensation: OFF\n');
end
if flagZPitchDrift
    fprintf('Z-pitch drift compensation: ON\n');
    disp(['Drift data from ' baseFileNameDriftZ '**.mat (Z-Pitch drift)']);
else
    fprintf('Z-pitch drift compensation: OFF\n');
end
disp(['from ' baseFileNameImage '**.mat']);
disp(['to   ' baseFileNameImageCorrect '**.mat']);
fprintf('tpStart= %d,  tpEnd= %d\n',tpStart,tpEnd);

% Read image size from the first image
firstFileNameImage=[baseFileNameImage num2str(tpStart) '.mat'];
firstImg=ParLoad(firstFileNameImage);
size3D=size(firstImg.img);
nX=size3D(2);
nY=size3D(1);
nZ=size3D(3);
fprintf('image size: nX= %d, nY= %d, nZ= %d\n',nX,nY,nZ);

% Delete all existing binary files
fclose('all');
allFileNameImageCorrect=[baseFileNameImageCorrect '*.mat'];
disp(['Deleting ' allFileNameImageCorrect '...']);
delete(allFileNameImageCorrect);


% Create parallel pool
parpool(nPool);
parfor tp=tpStart:tpEnd
    fileNameImage=[baseFileNameImage num2str(tp) '.mat'];
    fileNameImageCorrect=[baseFileNameImageCorrect num2str(tp) '.mat'];
    fileNameDriftS=[baseFileNameDriftS num2str(tp) '.mat'];
    fileNameDriftZ=[baseFileNameDriftZ num2str(tp) '.mat'];
    
    % Read images
    disp(['Reading images from ' fileNameImage]);
    img=ParLoad(fileNameImage);
    img=img.img;
    imgS=zeros(size3D);
    
    % Load drift data
    if flagXYStageDrift
        driftS=ParLoad(fileNameDriftS);
    else
        % No stage drift compensation (driftX=driftY=0)
        driftS.driftX=0;
        driftS.driftY=0;
    end
    if flagZPitchDrift
        driftZ=ParLoad(fileNameDriftZ);
    else
        % No pitch drift compensation (driftZ=0)
        driftZ.driftZ=zeros(1,nZ);
    end
    
    % XY-stage drift compensation by warping test image with driftS vector
    [xRef,yRef]=meshgrid(1:nX,1:nY);
    xWarpS=xRef+driftS.driftX;
    yWarpS=yRef+driftS.driftY;
    
    for z=1:nZ
        imgS(:,:,z)=interp2(xRef,yRef,img(:,:,z),xWarpS,yWarpS,'spline');
    end
    
    % Z-Pitch correction by warping test image with driftZ vector
    zRef=1:nZ;
    zWarpP=zRef-driftZ.driftZ;
    
    % XY-stage drift & Z-Pitch correction by warping stage drift compensated images with driftZ vector
    sImgS=shiftdim(imgS,2);
    imgC=interp1(zRef,sImgS,zWarpP,'spline');
    imgC=shiftdim(imgC,1);


    % Write compensated images
    disp(['Writing corrected images (XY-stage drift and/or Z-pitch) to ' fileNameImageCorrect]);
    ParSaveImage(fileNameImageCorrect,imgC);
    
end

% Shut down parallel pool
delete(gcp('nocreate'));

fprintf('*** Finishing ''CompensateDrift3D'' ***\n');
DispDateTime;
tElapsed=toc(tStart);
fprintf('Total elapsed time = %.f sec\n\n',tElapsed);

end
