# Supplementary material for: Revealing chiral cell motility by 3D Riesz transform-differential interference contrast microscopy and computational kinematic analysis
Source: Nat Commun. 2017 Dec 19;8:2194. doi: 10.1038/s41467-017-02193-w (PMC5736583; doi:10.1038/s41467-017-02193-w)
Supplement: Supplementary file 18 — Supplementary Software 2 [file 41467_2017_2193_MOESM18_ESM.zip › CodeRT/CompositeRieszTransform.m]

function outputImg=CompositeRieszTransform(varargin)
%
% Composite Riesz Transform for conversion of a DIC image to a self-luminous
% image
%
% Arguments:
%   varargin{1}:    inputImg
%                   input DIC image
%
%   varargin{2}:    angle
%                   shear angle of DIC prism (direction of shadow) (degree)
%                   default value = 45
%
%   varargin{3}:    cutSize
%                   cut size for hipass filter (pixel)
%                   cut off lambda < (image pixel size)/cutSize
%                   default value = 3
%
%   varargin{4}:    coeffGrd
%                   coefficient for extraction of phase gradient information 
%                   default value = 1
%
%   varargin{5}:    coeffAbs
%                   coefficient for extraction of absorption information 
%                   default value = 1
%
%   varargin{6}:    flagThrehold
%                   flag for thresholding of result image  
%                   default value = 0
%
%   varargin{7}:    flagDisplay
%                   flag for display images and filters  
%                   default value = 1
%
% Output:           outputImg
%                   composite Riesz tranformed image
%

% Default values
angle=45;
cutSize=3;
coeffGrd=1;
coeffAbs=1;
flagThreshold=0;
flagDisplay=1;

inputImg=double(varargin{1});
if nargin>=2
    angle=varargin{2};
end
if nargin>=3
    cutSize=varargin{3};
end
if nargin>=4
    coeffGrd=varargin{4};
end
if nargin>=5
    coeffAbs=varargin{5};
end
if nargin>=6
    flagThreshold=varargin{6};
end
if nargin>=7
    flagDisplay=varargin{7};
end

% Image size
[sizeY,sizeX]=size(inputImg);
% Set Fourie filter Riesz transform
mask=RieszDICMaskXYC(sizeX,sizeY,angle,cutSize,coeffGrd,coeffAbs);
range=max(abs(coeffGrd),abs(coeffAbs));
if flagDisplay
    DrawFourierMask(mask,range);
end

% Riesz Transform of inputImg
outputImg=FourierFilter2D(double(inputImg),mask);
if flagThreshold
    outputImg=(outputImg>0).*outputImg;
end

if flagDisplay
    imsc(inputImg);
    imsc(outputImg);
end
