# Supplementary material for: Revealing chiral cell motility by 3D Riesz transform-differential interference contrast microscopy and computational kinematic analysis
Source: Nat Commun. 2017 Dec 19;8:2194. doi: 10.1038/s41467-017-02193-w (PMC5736583; doi:10.1038/s41467-017-02193-w)
Supplement: Supplementary file 18 — Supplementary Software 2 [file 41467_2017_2193_MOESM18_ESM.zip › CodeRT/CopyMATFile.m]

function CopyMATFile(baseFileName,tpStart,tpEnd,suffixSrce,suffixDest,nPool)
%
% Copy source MAT files to destination MAT files
%
% tpStart:      start timepoint
% tpEnd:        end timepoint
% suffixSrce:   suffix of source files
% suffixDest:   suffix of destination files
% nPool:        poolsize for parallel pool
%
% Source:       filename=baseFileName+suffixSrce+'_t'+timepoint+'.mat'
% Destination:  filename=baseFileName+suffixDest+'_t'+timepoint+'.mat'
%
                   

fprintf('\n\n*** Starting ''CopyMATFile'' ***\n');
fprintf('*** Copy source MAT files to destination MAT files ***\n');
DispDateTime;
tStart=tic;

% Input and output filenames
baseFileNameSrce=[baseFileName suffixSrce '_t'];
baseFileNameDest=[baseFileName suffixDest '_t'];
disp(['from   ' baseFileNameSrce '**.mat']);
disp(['to     ' baseFileNameDest '**.mat']);
fprintf('tpStart= %d  tpEnd= %d\n',tpStart,tpEnd);


% Delete all existing output files
allFileNameDest=[baseFileNameDest '*.mat'];
disp(['Deleting ' allFileNameDest '...']);
delete(allFileNameDest);


% Create parallel pool
parpool(nPool);
parfor tp=tpStart:tpEnd
    fileNameSrce=[baseFileNameSrce num2str(tp) '.mat'];
    fileNameDest=[baseFileNameDest num2str(tp) '.mat'];
    fprintf('Copying from %s to %s\n', fileNameSrce,fileNameDest);
    copyfile(fileNameSrce,fileNameDest);
end

% Shut down parallel pool
delete(gcp('nocreate'));


fprintf('*** Finishing ''CopyMATFile'' ***\n');
DispDateTime;
tElapsed=toc(tStart);
fprintf('Total elapsed time = %.f sec   nTp = %d   time per tp = %.f sec\n\n',tElapsed,tpEnd-tpStart+1,tElapsed/(tpEnd-tpStart+1));

end
