# Supplementary material for: Revealing chiral cell motility by 3D Riesz transform-differential interference contrast microscopy and computational kinematic analysis
Source: Nat Commun. 2017 Dec 19;8:2194. doi: 10.1038/s41467-017-02193-w (PMC5736583; doi:10.1038/s41467-017-02193-w)
Supplement: Supplementary file 18 — Supplementary Software 2 [file 41467_2017_2193_MOESM18_ESM.zip › CodeRT/CreateCorrectedImage2D.m]

function CreateCorrectedImage2D(baseFileName,tpStart,tpEnd,scaleCorrect,nPool)
%
% Create 8 bit 2D corrected images (preprocessed by intensity normalization and drift compensation)
%
% Input:        corrected images (normalized, drift-compensated)
%               filename=baseFileName+'C_t'+timepoint+'.mat'
%
% tpStart:      start timepoint
% tpEnd:        end timepoint
% scaleCorrect:     scale for corrected intensity
% nPool:        poolsize for parallel pool
%
% Output:       scaled 8 bit corrected image
%               filename=baseFileName+'CIMG_t'+timepoint+'.tif'
%
%


fprintf('\n\n*** Starting ''CreateCorrectedImage2D'' ***\n');
fprintf('*** create images of corrected intensity ***\n');
DispDateTime;
tStart=tic;

% Input and output filenames
baseFileNameImageCorrect=[baseFileName 'C_t'];
basefileNameIntCorrect=[baseFileName 'CIMG_t'];
disp(['from ' baseFileNameImageCorrect '**.mat']);
disp(['to   ' basefileNameIntCorrect '**.tif (intensity image)']);
fprintf('tpStart= %d,  tpEnd= %d\n',tpStart,tpEnd);

% Read image size from the first image
firstFileNameImage=[baseFileNameImageCorrect num2str(tpStart) '.mat'];
firstImg=ParLoad(firstFileNameImage);
size2D=size(firstImg.img);
nX=size2D(2);
nY=size2D(1);
fprintf('image size: nX= %d, nY= %d\n',nX,nY);


% Delete all existing image files
fclose('all');
allfileNameIntCorrect=[basefileNameIntCorrect '*.tif'];
disp(['Deleting ' allfileNameIntCorrect '...']);
delete(allfileNameIntCorrect);


% Create parallel pool
parpool(nPool);
parfor tp=tpStart:tpEnd
    % Set input and output files
    fileNameImageCorrect=[baseFileNameImageCorrect num2str(tp) '.mat'];
    fileNameIntCorrect=[basefileNameIntCorrect num2str(tp) '.tif'];
      
    % Read image data
    disp(['Reading image from      ' fileNameImageCorrect]);   
    imgCurr=ParLoad(fileNameImageCorrect);
    imgCurr=imgCurr.img;
    imgCurr=(imgCurr>0).*imgCurr;

    % Create images
    intImg=uint8(scaleCorrect*imgCurr);

    % Write images
    disp(['Writing images to   ' fileNameIntCorrect ' etc...']);
    imwrite(intImg,fileNameIntCorrect,'tif','Compression','lzw','WriteMode','append');
    
end

% Shut down parallel pool
delete(gcp('nocreate'));

fprintf('*** Finishing ''CreateCorrectedImage2D'' ***\n');
DispDateTime;
tElapsed=toc(tStart);
fprintf('Total elapsed time = %.f sec   nTp = %d   time per tp = %.f sec\n\n',tElapsed,tpEnd-tpStart+1,tElapsed/(tpEnd-tpStart+1));

end
