# Supplementary material for: Revealing chiral cell motility by 3D Riesz transform-differential interference contrast microscopy and computational kinematic analysis
Source: Nat Commun. 2017 Dec 19;8:2194. doi: 10.1038/s41467-017-02193-w (PMC5736583; doi:10.1038/s41467-017-02193-w)
Supplement: Supplementary file 18 — Supplementary Software 2 [file 41467_2017_2193_MOESM18_ESM.zip › CodeRT/CreateCorrectedImage2DStill.m]

function CreateCorrectedImage2DStill(baseFileName,scaleCorrect)
%
% Create 8 bit 2D corrected still image
%
% Input:        corrected image (normalized)
%               filename=baseFileName+'C.mat'
%
% scaleCorrect:     scale for corrected intensity
%
% Output:       scaled 8 bit corrected image
%               filename=baseFileName+'CIMG.tif'
%
%


fprintf('\n\n*** Starting ''CreateCorrectedImage2DStill'' ***\n');
fprintf('*** create image of corrected intensity ***\n');
DispDateTime;
tStart=tic;

% Input and output filenames
fileNameImageCorrect=[baseFileName 'C.mat'];
fileNameIntCorrect=[baseFileName 'CIMG.tif'];
disp(['from ' fileNameImageCorrect]);
disp(['to   ' fileNameIntCorrect]);

% Delete existing image file
fclose('all');
disp(['Deleting ' fileNameIntCorrect]);
delete(fileNameIntCorrect);

% Read image
disp(['Reading image from      ' fileNameImageCorrect]);   
img=load(fileNameImageCorrect);
img=img.img;
img=(img>0).*img;
size2D=size(img);
nX=size2D(2);
nY=size2D(1);
fprintf('image size: nX= %d, nY= %d\n',nX,nY);

% Create image
intImg=uint8(scaleCorrect*img);

% Write image
disp(['Writing images to   ' fileNameIntCorrect]);
imwrite(intImg,fileNameIntCorrect,'tif','Compression','lzw','WriteMode','overwrite');
    

fprintf('*** Finishing ''CreateCorrectedImage2DStill'' ***\n');
DispDateTime;
tElapsed=toc(tStart);
fprintf('Total elapsed time = %.f sec\n\n',tElapsed);

end
