# Supplementary material for: Revealing chiral cell motility by 3D Riesz transform-differential interference contrast microscopy and computational kinematic analysis
Source: Nat Commun. 2017 Dec 19;8:2194. doi: 10.1038/s41467-017-02193-w (PMC5736583; doi:10.1038/s41467-017-02193-w)
Supplement: Supplementary file 18 — Supplementary Software 2 [file 41467_2017_2193_MOESM18_ESM.zip › CodeRT/CreateIntensityImage2D.m]

function CreateIntensityImage2D(baseFileName,tpStart,tpEnd,scaleInt,scaleGrd,nPool)
%
% Create 8 bit 2D images of intensity and gradient magnitude
%
% Input:        RT-DIC Image data
%               MAT file, 2D matrix data, double float, positive values
%               filename=baseFileName+'RP_t'+timepoint+'.mat'
%
% tpStart:      start timepoint
% tpEnd:        end timepoint
% scaleInt:     scaling factor for intensity (default = 1/16, from [0,4095] to [0,255])
% scaleGrd:     scaling factor for gradient (default = 1/16, from [0,4095] to [0,255])
% nPool:        poolsize for parallel pool
%
% Output:       scaled 8 bit intensity image
%               filename=baseFileName+'INTIMG_t'+timepoint+'.tif'
%
%               scaled 8 bit gradient magnitude image
%               filename=baseFileName+'GRDIMG_t'+timepoint+'.tif'
%


fprintf('\n\n*** Starting ''CreateIntensityImage2D'' ***\n');
fprintf('*** Create intensity and gradient images (FS filter with zero-padding at the boundary) ***\n');
DispDateTime;
tStart=tic;

% Input and output filenames
baseFileNameImage=[baseFileName 'RP_t'];
basefileNameInt=[baseFileName 'INTIMG_t'];
basefileNameGrd=[baseFileName 'GRDIMG_t'];
disp(['from ' baseFileNameImage '**.mat']);
disp(['to   ' basefileNameInt '**.tif (intensity)']);
disp(['to   ' basefileNameGrd '**.tif (gradient)']);
fprintf('tpStart= %d,  tpEnd= %d\n',tpStart,tpEnd);
fprintf('SCALEINT= %d,  SCALEGRD= %d\n',scaleInt,scaleGrd);

% Read image size from the first image
firstFileNameImage=[baseFileNameImage num2str(tpStart) '.mat'];
firstImg=ParLoad(firstFileNameImage);
size2D=size(firstImg.img);
nX=size2D(2);
nY=size2D(1);
fprintf('image size: nX= %d, nY= %d\n',nX,nY);


% Delete all existing image files
fclose('all');
allfileNameInt=[basefileNameInt '*.tif'];
disp(['Deleting ' allfileNameInt '...']);
delete(allfileNameInt);
allfileNameGrd=[basefileNameGrd '*.tif'];
disp(['Deleting ' allfileNameGrd '...']);
delete(allfileNameGrd);


% Create parallel pool
parpool(nPool);
parfor tp=tpStart:tpEnd
    % Set input and output files
    fileNameImage=[baseFileNameImage num2str(tp) '.mat'];
    fileNameInt=[basefileNameInt num2str(tp) '.tif'];
    fileNameGrd=[basefileNameGrd num2str(tp) '.tif'];
      
    % Read image data
    disp(['Reading image from      ' fileNameImage]);   
    imgCurr=ParLoad(fileNameImage);
    imgCurr=imgCurr.img;
    imgCurr=(imgCurr>0).*imgCurr;
    [Ix,Iy,Im]=CalculateDerivatives2DFSZSeparate(imgCurr);
    Im=(imgCurr>0).*Im;

    % Create images
    intImg=uint8(scaleInt*imgCurr);
    grdImg=uint8(scaleGrd*Im);

    % Write images
    disp(['Writing images to   ' fileNameInt ' etc...']);
    imwrite(intImg,fileNameInt,'tif','Compression','lzw','WriteMode','append');
    imwrite(grdImg,fileNameGrd,'tif','Compression','lzw','WriteMode','append');
    
end

% Shut down parallel pool
delete(gcp('nocreate'));

fprintf('*** Finishing ''CreateIntensityImage2D'' ***\n');
DispDateTime;
tElapsed=toc(tStart);
fprintf('Total elapsed time = %.f sec   nTp = %d   time per tp = %.f sec\n\n',tElapsed,tpEnd-tpStart+1,tElapsed/(tpEnd-tpStart+1));

end
