# Supplementary material for: Revealing chiral cell motility by 3D Riesz transform-differential interference contrast microscopy and computational kinematic analysis
Source: Nat Commun. 2017 Dec 19;8:2194. doi: 10.1038/s41467-017-02193-w (PMC5736583; doi:10.1038/s41467-017-02193-w)
Supplement: Supplementary file 18 — Supplementary Software 2 [file 41467_2017_2193_MOESM18_ESM.zip › CodeRT/CreateIntensityImage2DStill.m]

function CreateIntensityImage2DStill(baseFileName,scaleInt,scaleGrd)
%
% Create 8 bit still 2D images of intensity and gradient magnitude
%
% Input:        RT-DIC Image data
%               MAT file, 2D matrix data, double float, positive values
%               filename=baseFileName+'RP.mat'
%
% scaleInt:     scaling factor for intensity (default = 1/16, from [0,4095] to [0,255])
% scaleGrd:     scaling factor for gradient (default = 1/16, from [0,4095] to [0,255])
%
% Output:       scaled 8 bit intensity image
%               filename=baseFileName+'INTIMG.tif'
%
%               scaled 8 bit gradient magnitude image
%               filename=baseFileName+'GRDIMG.tif'
%


fprintf('\n\n*** Starting ''CreateIntensityImage2DStill'' ***\n');
fprintf('*** Create intensity and gradient images (FS filter with zero-padding at the boundary) ***\n');
DispDateTime;
tStart=tic;

% Input and output filenames
fileNameImage=[baseFileName 'RP.mat'];
fileNameInt=[baseFileName 'INTIMG.tif'];
fileNameGrd=[baseFileName 'GRDIMG.tif'];
disp(['from ' fileNameImage]);
disp(['to   ' fileNameInt]);
disp(['to   ' fileNameGrd]);
fprintf('SCALEINT= %d,  SCALEGRD= %d\n',scaleInt,scaleGrd);

% Delete all existing image files
fclose('all');
disp(['Deleting ' fileNameInt]);
delete(fileNameInt);
disp(['Deleting ' fileNameGrd]);
delete(fileNameGrd);


% Read image
disp(['Reading image from      ' fileNameImage]);   
img=load(fileNameImage);
img=img.img;
img=(img>0).*img;
size2D=size(img);
nX=size2D(2);
nY=size2D(1);
fprintf('image size: nX= %d, nY= %d\n',nX,nY);

% Image gradient
[Ix,Iy,Im]=CalculateDerivatives2DFSZSeparate(img);
Im=(img>0).*Im;

% Create images
intImg=uint8(scaleInt*img);
grdImg=uint8(scaleGrd*Im);

% Write images
disp(['Writing images to   ' fileNameInt ' etc...']);
imwrite(intImg,fileNameInt,'tif','Compression','lzw','WriteMode','overwrite');
imwrite(grdImg,fileNameGrd,'tif','Compression','lzw','WriteMode','overwrite');


fprintf('*** Finishing ''CreateIntensityImage2DStill'' ***\n');
DispDateTime;
tElapsed=toc(tStart);
fprintf('Total elapsed time = %.f sec\n\n',tElapsed);

end
