# Supplementary material for: Revealing chiral cell motility by 3D Riesz transform-differential interference contrast microscopy and computational kinematic analysis
Source: Nat Commun. 2017 Dec 19;8:2194. doi: 10.1038/s41467-017-02193-w (PMC5736583; doi:10.1038/s41467-017-02193-w)
Supplement: Supplementary file 18 — Supplementary Software 2 [file 41467_2017_2193_MOESM18_ESM.zip › CodeRT/Deconvolve3D.m]

function Deconvolve3D(baseFileName,tpStart,tpEnd,RI,NA,waveLength,xPitch,yPitch,zPitch,nZPad,lambda,nPool)
%
% 3D Deconvolution with PSF Generator and DeconvolutionLab2
%
% PSF Generator
%   Generation of point spread function with Born & Wolf 3D optical model
%
% DeconvolutionLab2
%   Regularized inverse filtering with zero-padding extension
%
% Input image:  Riese tranformed DIC image data
%               MAT file, 3D matrix data, double float, signed
%               filename=baseFileName+'R_t'+timepoint+'.mat'
%
% tpStart:      start timepoint
% tpEnd:        end timepoint
% RI:           refractive index
% NA:           numerical aperture
% waveLength:   wave length
% xPitch:       image pitch along X-axis (nm/pixel)
% yPitch:       image pitch along Y-axis (nm/pixel)
% zPitch:       image pitch along Z-axis (nm/pixel)
% nZPad:        number of pixels for zero-padding along Z-axis
% lambda:       regularization parameter for smoothing
% nPool:        poolsize for parallel pool
% 
%
%
% Output image: Deconvolved image data
%               MAT file, 3D matrix data, double float, signed
%               filename=baseFileName+'RD_t'+timepoint+'.mat'
%


fprintf('\n\n*** Starting ''Deconvolve3D'' ***\n');
fprintf('*** 3D Deconvolution with PSFGenerator and DeconvolutionLab2 ***\n');
fprintf('*** PSF genaration with Born & Wolf 3D optical model ***\n');
fprintf('*** Deconvolution with regularized inverse filtering ***\n');
DispDateTime;
tStart=tic;


% Input and output filenames
baseFileNameRiesz=[baseFileName 'R_t'];
baseFileNameRieszDeconv=[baseFileName 'RD_t'];
disp(['from ' baseFileNameRiesz '**.mat']);
disp(['to   ' baseFileNameRieszDeconv '**.mat']);
fprintf('tpStart= %d  tpEnd= %d\n',tpStart,tpEnd);
% Read image size from the first image
firstFileNameImage=[baseFileNameRiesz num2str(tpStart) '.mat'];
firstImg=ParLoad(firstFileNameImage);
size3D=size(firstImg.img);
nX=size3D(2);
nY=size3D(1);
nZ=size3D(3);
nZExt=nZ+nZPad;
fprintf('image size (pixel): nX= %d, nY= %d, nZ= %d\n',nX,nY,nZ);
fprintf('image pitch (nm): xPitch= %f, yPitch= %f, zPitch= %f\n',xPitch,yPitch,zPitch);
fprintf('refractive index = %f\n',RI);
fprintf('numerical aperture = %f\n',NA);
fprintf('wave length = %f (nm)\n',waveLength);
fprintf('zero-padding along Z-axis (pixel): padding = %d, extended size = %d\n',nZPad,nZExt);
fprintf('regularization parameter = %f\n',lambda);


% Delete all existing output files
allFileNameRieszDeconv=[baseFileNameRieszDeconv '*.mat'];
disp(['Deleting ' allFileNameRieszDeconv '...']);
delete(allFileNameRieszDeconv);


% Add PSFGenerator and DeconvolutionLab_2 in the java path
javaaddpath([matlabroot filesep 'java' filesep 'PSFGenerator.jar']);
javaaddpath([matlabroot filesep 'java' filesep 'DeconvolutionLab_2.jar']);


% Setting PSF Generator
configPSF=[...
    sprintf('#PSF Generator\n')...
    sprintf('Lambda=%f\n',waveLength)...
    sprintf('LUT=Grays\n')...
    sprintf('NA=%f\n',NA)...
    sprintf('NX=%f\n',nX)...
    sprintf('NY=%f\n',nY)...
    sprintf('NZ=%f\n',nZExt)...
    sprintf('ResAxial=%f\n',zPitch)...
    sprintf('ResLateral=%f\n',xPitch)...
    sprintf('Scale=Linear\n')...
    sprintf('Type=double\n')...
    sprintf('psf-BW-accuracy=Best\n')...
    sprintf('psf-BW-NI=%f\n',RI)...
    ]

fid=fopen('configPSF.txt','w');
fprintf(fid,configPSF);
fclose(fid);

% Generate PSF
fprintf('Generating PSF .....\n');
psf=PSFGenerator.compute('configPSF.txt');
fprintf('\n');
delete('configPSF.txt');


% Arguments for DeconvolutionLab2
arguments=['-pad NO NO 0 ' num2str(nZPad) ' -verbose mute -monitor no -display no -multithreading yes'];


% Main loop
parpool(nPool);
parfor tp=tpStart:tpEnd
    fileNameRiesz=[baseFileNameRiesz num2str(tp) '.mat'];
    fileNameRieszDeconv=[baseFileNameRieszDeconv num2str(tp) '.mat'];
    
    % Read images
    disp(['Reading source images from   ' fileNameRiesz]);
    RieszImg=ParLoad(fileNameRiesz);
    
    % Deconvolve
    % Regularized inverse filter with zero-padding along Z-axis
    javaaddpath([matlabroot filesep 'java' filesep 'DeconvolutionLab_2.jar']);
    imgD=RIF(DL2,RieszImg.img,psf,lambda,arguments);
    imgD=permute(imgD,[2 1 3]);
    
    % Write deconvolved images
    disp(['Writing deconvolved images to   ' fileNameRieszDeconv]);
    ParSaveImage(fileNameRieszDeconv,imgD);
end

% Shut down parallel pool
delete(gcp('nocreate'));


 
fprintf('*** Finishing ''Deconvolve3D'' ***\n');
DispDateTime;
tElapsed=toc(tStart);
fprintf('Total elapsed time = %.f sec   nTp = %d   time per tp = %.f sec\n\n',tElapsed,tpEnd-tpStart+1,tElapsed/(tpEnd-tpStart+1));

end
