# Supplementary material for: Revealing chiral cell motility by 3D Riesz transform-differential interference contrast microscopy and computational kinematic analysis
Source: Nat Commun. 2017 Dec 19;8:2194. doi: 10.1038/s41467-017-02193-w (PMC5736583; doi:10.1038/s41467-017-02193-w)
Supplement: Supplementary file 18 — Supplementary Software 2 [file 41467_2017_2193_MOESM18_ESM.zip › CodeRT/DemoCompositeRieszTransform.m]

% Demo for Composite Riesz Transform
%
% function outputImg=CompositeRieszTransform(varargin)
%
% Arguments:
%   varargin{1}:    inputImg
%                   input DIC image
%
%   varargin{2}:    angle
%                   shear angle of DIC prism (direction of shadow) (degree)
%                   default value = 45
%
%   varargin{3}:    cutSize
%                   cut size for hipass filter (pixel)
%                   cut off lambda < (image pixel size)/cutSize
%                   default value = 3
%
%   varargin{4}:    coeffGrd
%                   coefficient for extraction of phase gradient information 
%                   default value = 1
%
%   varargin{5}:    coeffAbs
%                   coefficient for extraction of absorption information 
%                   default value = 1
%
%   varargin{6}:    flagThrehold
%                   flag for thresholding of result image  
%                   default value = 0
%
%   varargin{7}:    flagDisplay
%                   flag for display images and filters  
%                   default value = 1
%
% Output:           outputImg
%                   composite Riesz tranformed image
%

% Load sample images
path='..\DataRT\';
radialGrating=imread([path 'radialGrating.tif']);
growthCone2D=imread([path 'growthCone2D.tif']);
neurite2D=imread([path 'neurite2D.tif']);
dicty2D=imread([path 'dicty2D.tif']);

% synthetic radial grating
radialGratingRT=CompositeRieszTransform(radialGrating);
title('RT of radialGrating, Raw image');

radialGratingRTP=CompositeRieszTransform(radialGrating,45,3,1,1,1,0);
imsc(radialGratingRTP);
title('RT of radialGrating, Positive image');

radialGratingRTE=CompositeRieszTransform(radialGrating,45,3,1,2,0,0);
imsc(radialGratingRTE);
title('RT of radialGrating with 2x absorption, Raw image');

radialGratingRTEP=CompositeRieszTransform(radialGrating,45,3,1,2,1,0);
imsc(radialGratingRTEP);
title('RT of radialGrating with 2x absorption, Positive image');

% growth cone
growthCone2DRT=CompositeRieszTransform(growthCone2D,45,3,1,1,0,0);
growthCone2DRTP=CompositeRieszTransform(growthCone2D,45,3,1,1,1,0);
imsc(growthCone2D);
imsc(growthCone2DRT);
title('RT of growthCone2D, Raw image');
imsc(growthCone2DRTP);
title('RT of growthCone2D, Positive image');

% neurite growth
neurite2DRTP=CompositeRieszTransform(neurite2D,45,5,1,1,1,0);
imsc(neurite2D);
imsc(neurite2DRTP);
title('RT of neurite2D, Positive image');
caxis([0 50]);

% Dictyostelium cell migration
dicty2DRTP=CompositeRieszTransform(dicty2D,45,10,1,1,1,0);
imsc(dicty2D);
imsc(dicty2DRTP);
title('RT of dicty2D, Positive image');
caxis([200 1000]);
