# Supplementary material for: Revealing chiral cell motility by 3D Riesz transform-differential interference contrast microscopy and computational kinematic analysis
Source: Nat Commun. 2017 Dec 19;8:2194. doi: 10.1038/s41467-017-02193-w (PMC5736583; doi:10.1038/s41467-017-02193-w)
Supplement: Supplementary file 18 — Supplementary Software 2 [file 41467_2017_2193_MOESM18_ESM.zip › CodeRT/DemoProcessRieszTransformGrowthCone3D.m]

% Demo for processing growth cone 3D time-lapse DIC images
% with composite Riesz transform
%

% parameters
baseFileName='..\DataGrowthCone3D\growthCone3D2';
tpStart=274;
tpEnd=287;
minIn=0;
maxIn=65535;
minOut=0;
maxOut=4095;
flagXYStageDrift=1;
flagZPitchDrift=1;
tpCenter=280;
nStep=100;

shear=45;
cutSize=3;

flagTrim=1;
marginXL=0;
marginXU=0;
marginYL=8;
marginYU=5;

flagDeconv=1;
RI=1.333;
NA=1.0;
waveLength=550;
xPitch=64.5;
yPitch=64.5;
zPitchOrig=250.0;
nZPad=24;
lambda=0.01;

sigmaXY=0;
sigmaT=0;
zUpFactor=4;
meanGrd=50;

flagAnalyze=1;
rangeInt=5000;

flagImage=1;
scaleInt=1/16;
scaleGrd=1/16;

nPool=6;


ProcessRTDIC3DT...
    (baseFileName,tpStart,tpEnd,minIn,maxIn,minOut,maxOut,flagXYStageDrift,flagZPitchDrift,tpCenter,nStep...
    ,shear,cutSize...
    ,flagTrim,marginXL,marginXU,marginYL,marginYU...
    ,flagDeconv,RI,NA,waveLength,xPitch,yPitch,zPitchOrig,nZPad,lambda...
    ,sigmaXY,sigmaT,zUpFactor,meanGrd...
    ,flagAnalyze,rangeInt...
    ,flagImage,scaleInt,scaleGrd...
    ,nPool);
