# Supplementary material for: Revealing chiral cell motility by 3D Riesz transform-differential interference contrast microscopy and computational kinematic analysis
Source: Nat Commun. 2017 Dec 19;8:2194. doi: 10.1038/s41467-017-02193-w (PMC5736583; doi:10.1038/s41467-017-02193-w)
Supplement: Supplementary file 18 — Supplementary Software 2 [file 41467_2017_2193_MOESM18_ESM.zip › CodeRT/DemoProcessRieszTransformNeurite2D.m]

% Demo for processing neurite 2D still DIC image
% with composite Riesz transform
%

% parameters
baseFileName='..\DataNeurite2D\neurite2D';
minIn=0;
maxIn=65535;
minOut=0;
maxOut=4095;

shear=45;
cutSize=5;

flagTrim=1;
marginXL=0;
marginXU=0;
marginYL=0;
marginYU=0;

sigmaXY=1;
meanGrd=50;

flagAnalyze=1;
rangeInt=5000;

flagImage=1;
scaleInt=1/16;
scaleGrd=1/16;


ProcessRTDIC2DS...
    (baseFileName,minIn,maxIn,minOut,maxOut...
    ,shear,cutSize...
    ,flagTrim,marginXL,marginXU,marginYL,marginYU...
    ,sigmaXY,meanGrd...
    ,flagAnalyze,rangeInt...
    ,flagImage,scaleInt,scaleGrd)
