# Supplementary material for: Revealing chiral cell motility by 3D Riesz transform-differential interference contrast microscopy and computational kinematic analysis
Source: Nat Commun. 2017 Dec 19;8:2194. doi: 10.1038/s41467-017-02193-w (PMC5736583; doi:10.1038/s41467-017-02193-w)
Supplement: Supplementary file 18 — Supplementary Software 2 [file 41467_2017_2193_MOESM18_ESM.zip › CodeRT/DetectXYStageDrift2D.m]

function DetectXYStageDrift2D(baseFileName,tpStart,tpEnd,tpCenter,nStep,nPool)
%
% Detect stage drift on XY plane along time axis (2D)
%
% Input:        Normalized image intensity         I(x,y,t)
%               2D matrix data, double float, [0,maxOut], MAT files
%               filename=baseFileName+'N_t'+timepoint+'.mat'
%
% tpStart:      start timepoint
% tpEnd:        end timepoint
% tpCenter:     center timepoint where drift is adjusted to zero
% nStep:        number of step  (default value = 100)
%                   subpixel resolution: step=1/nStep (pixel)
% nPool:        poolsize for parallel pool
%
% Output:       drift on X axis     driftX(t)       driftX(tpCenter)=0
%               drift on Y axis     driftY(t)       driftY(tpCenter)=0
%
%


fprintf('\n\n*** Starting ''DetectXYStageDrift2D'' ***\n');
fprintf('*** Detect stage drift on XY plane along time axis ***\n');
DispDateTime;
tStart=tic;

% Input and output filenames
baseFileNameImage=[baseFileName 'N_t'];
baseFileNameDriftS=[baseFileName 'DRS_t'];
disp(['from ' baseFileNameImage '**.mat']);
disp(['to   ' baseFileNameDriftS '**.mat (XY-stage drift)']);
fprintf('tpStart= %d,  tpEnd= %d\n',tpStart,tpEnd);
fprintf('tpCenter= %d,  nStep= %d\n',tpCenter,nStep);

% Read image size from the first image
firstFileNameImage=[baseFileNameImage num2str(tpStart) '.mat'];
firstImg=ParLoad(firstFileNameImage);
size2D=size(firstImg.img);
nX=size2D(2);
nY=size2D(1);
fprintf('image size: nX= %d, nY= %d\n',nX,nY);
nTp=tpEnd-tpStart+1;

% Delete all existing binary files
fclose('all');
allFileNameDriftS=[baseFileNameDriftS '*.mat'];
disp(['Deleting ' allFileNameDriftS '...']);
delete(allFileNameDriftS);


% Set parameters
stepDriftX=zeros(1,nTp);
stepDriftY=zeros(1,nTp);
driftX=zeros(1,nTp);
driftY=zeros(1,nTp);

% Create parallel pool
parpool(nPool);
parfor iTp=1:nTp-1
    % Read current and next images
    fileNameImageCurr=[baseFileNameImage num2str(tpStart+iTp-1) '.mat'];
    fileNameImageNext=[baseFileNameImage num2str(tpStart+iTp) '.mat'];
    disp(['Reading current image from  ' fileNameImageCurr]);
    disp(['Reading next image from     ' fileNameImageNext]);
    imgCurr=ParLoad(fileNameImageCurr);
    imgCurr=imgCurr.img;
    imgNext=ParLoad(fileNameImageNext);
    imgNext=imgNext.img;
           
    % Calculate step drifts between current and next images  
    [stepDriftX(iTp),stepDriftY(iTp)]=SPOMF(imgCurr,imgNext,nStep);
            
end
% Shut down parallel pool
delete(gcp('nocreate'));

% Calculate cumulative drift
for tp=tpStart:tpEnd-1
    iTp=tp-tpStart+1;
    driftX(iTp+1)=driftX(iTp)+stepDriftX(iTp);
    driftY(iTp+1)=driftY(iTp)+stepDriftY(iTp);
end

    

% Drift at tpCenter
iTpCenter=tpCenter-tpStart+1;
driftXCenter=driftX(iTpCenter);
driftYCenter=driftY(iTpCenter);
fprintf('Center timepoint tp=%d XY-drift=[%f,%f]\n',tpCenter,driftXCenter,driftYCenter);

% Shift drift (center drift=0)
driftX=driftX-driftXCenter;
driftY=driftY-driftYCenter;


% Write drifts
for tp=tpStart:tpEnd
    iTp=tp-tpStart+1;
    fileNameDriftS=[baseFileNameDriftS num2str(tp) '.mat'];
    disp(['Writing XY stage drift to   ' fileNameDriftS]);
    ParSaveXYStageDrift(fileNameDriftS,driftX(iTp),driftY(iTp));

end

fprintf('*** Finishing ''DetectXYStageDrift2D'' ***\n');
DispDateTime;
tElapsed=toc(tStart);
fprintf('Total elapsed time = %.f sec\n\n',tElapsed);

end


function ParSaveXYStageDrift(fileName,driftX,driftY)
save(fileName,'driftX','driftY');
end
