# Supplementary material for: Revealing chiral cell motility by 3D Riesz transform-differential interference contrast microscopy and computational kinematic analysis
Source: Nat Commun. 2017 Dec 19;8:2194. doi: 10.1038/s41467-017-02193-w (PMC5736583; doi:10.1038/s41467-017-02193-w)
Supplement: Supplementary file 18 — Supplementary Software 2 [file 41467_2017_2193_MOESM18_ESM.zip › CodeRT/DetectZPitchDrift3D.m]

function DetectZPitchDrift3D(baseFileName,tpStart,tpEnd,nStep,nPool)
%
% Detect Z-pitch error of 3D images
%
% Input:        Normalized image intensity         I(x,y,z,t)
%               3D matrix data, double float, [0,maxOut], MAT files
%               filename=baseFileName+'N_t'+timepoint+'.mat'
%
% tpStart:      start timepoint
% tpEnd:        end timepoint
% nStep:        number of step  (default value = 100)
%                   subpixel resolution: step=1/nStep (pixel)
% nPool:        poolsize for parallel pool
%
% Output:       Z-pitch error     driftZ(z,t)
%
%

fprintf('\n\n*** Starting ''DetectZPitchDrift3D'' ***\n');
fprintf('*** Detect Z-pitch error of 3D images ***\n');
DispDateTime;
tStart=tic;

% Input and output filenames
baseFileNameImage=[baseFileName 'N_t'];
baseFileNameDriftZ=[baseFileName 'DRZ_t'];
disp(['from ' baseFileNameImage '**.mat']);
disp(['to   ' baseFileNameDriftZ '**.mat (Z-drift from grid)']);
fprintf('tpStart= %d,  tpEnd= %d\n',tpStart,tpEnd);
fprintf('nStep= %d\n',nStep);

% Read image size from the first image
firstFileNameImage=[baseFileNameImage num2str(tpStart) '.mat'];
firstImg=ParLoad(firstFileNameImage);
size3D=size(firstImg.img);
nX=size3D(2);
nY=size3D(1);
nZ=size3D(3);
fprintf('image size: nX= %d, nY= %d, nZ= %d\n',nX,nY,nZ);
nTp=tpEnd-tpStart+1;


% Delete all existing binary files
fclose('all');
allFileNameDriftZ=[baseFileNameDriftZ '*.mat'];
disp(['Deleting ' allFileNameDriftZ '...']);
delete(allFileNameDriftZ);


% Set parameters
driftZ=zeros(nZ,nTp);

% Create parallel pool
parpool(nPool);
% Main loop
parfor iTp=1:nTp
    errLocal=zeros(1,nStep*2+1);
    
    % Read current image    
    fileNameImageCurr=[baseFileNameImage num2str(tpStart+iTp-1) '.mat'];
    disp(['Reading current image from  ' fileNameImageCurr]);
    img=ParLoad(fileNameImageCurr);
    img=img.img;
                      
    % Calculate forward drift between current and next images
    
    for z=2:nZ-1
        % current, lower, upper image planes
        IC=img(:,:,z);
        IU=img(:,:,z-1);
        IL=img(:,:,z+1);
        
        % Choose drift (d) that minimizes the difference between estimated (ID) and
        % real (IC) values
        for index=1:nStep*2+1
            d=(index-1)/nStep-1;
            % interpolate intensity at drifted position by lower and
            % upper planes
            ID=((1-d)*IU+(1+d)*IL)/2;
            % square error between current and interpolated intensity
            errLocal(index)=norm(ID-IC,'fro')^2;
        end        
        [dummy,indexMin]=min(errLocal);
        driftZ(z,iTp)=(indexMin-1)/nStep-1;
        
    end
    
end

% Shut down parallel pool
delete(gcp('nocreate'));


% Write data
for tp=tpStart:tpEnd
    iTp=tp-tpStart+1;    
    fileNameDriftZ=[baseFileNameDriftZ num2str(tp) '.mat'];

    % Write Z-drift (local and global)
    disp(['Writing Z-pitch drift to   ' fileNameDriftZ]);
    ParSaveZPitchDrift(fileNameDriftZ,driftZ(:,iTp)');
end

fprintf('*** Finishing ''DetectZPitchDrift3D'' ***\n');
DispDateTime;
tElapsed=toc(tStart);
fprintf('Total elapsed time = %.f sec\n\n',tElapsed);

end


function ParSaveZPitchDrift(fileName,driftZ)
save(fileName,'driftZ');
end
