# Supplementary material for: Revealing chiral cell motility by 3D Riesz transform-differential interference contrast microscopy and computational kinematic analysis
Source: Nat Commun. 2017 Dec 19;8:2194. doi: 10.1038/s41467-017-02193-w (PMC5736583; doi:10.1038/s41467-017-02193-w)
Supplement: Supplementary file 18 — Supplementary Software 2 [file 41467_2017_2193_MOESM18_ESM.zip › CodeRT/DrawFourierMask.m]

function DrawFourierMask(mask,range)
% Draw 2D fourier mask
%

maskname=inputname(1);
ms=fftshift(mask);
msr=real(ms);
msi=imag(ms);

fontSize=18;

figure;

axr=subplot(2,1,1);
imagesc(msr);
colormap(jet);
axis image;
title('real','FontName','Arial','FontSize',fontSize);
% set(axr,'TickDir','out','TickLength',[0.02;0.05]);
% set(axr,'XTick',[28.5,128.5,228.5],'XTickLabel',[-100,0,100]);
% set(axr,'YTick',[28.5,128.5,228.5],'YTickLabel',[-100,0,100]);
% set(axr,'FontName','Arial','FontSize',fontSize);
set(axr,'CLim',[-range,range]);
colorbar('YTick',[-range,0,range],'FontName','Arial','FontSize',fontSize);


axi=subplot(2,1,2);
imagesc(msi);
colormap(jet);
axis image;
title('imaginary','FontName','Arial','FontSize',fontSize);
% set(axi,'TickDir','out','TickLength',[0.02;0.05]);
% set(axi,'XTick',[28.5,128.5,228.5],'XTickLabel',[-100,0,100]);
% set(axi,'YTick',[28.5,128.5,228.5],'YTickLabel',[-100,0,100]);
% set(axi,'FontName','Arial','FontSize',fontSize);
set(axi,'CLim',[-range,range]);
colorbar('YTick',[-range,0,range],'FontName','Arial','FontSize',fontSize);

xlabel(axi,maskname);

end
