# Supplementary material for: Revealing chiral cell motility by 3D Riesz transform-differential interference contrast microscopy and computational kinematic analysis
Source: Nat Commun. 2017 Dec 19;8:2194. doi: 10.1038/s41467-017-02193-w (PMC5736583; doi:10.1038/s41467-017-02193-w)
Supplement: Supplementary file 18 — Supplementary Software 2 [file 41467_2017_2193_MOESM18_ESM.zip › CodeRT/FourierFilter2D.m]

function outputImg=FourierFilter2D(inputImg,mask)
%
% 2D Fourier Filtering of image
%

f=fft2(double(inputImg));
outputImg=real(ifft2(mask.*f));

end
