# Supplementary material for: Revealing chiral cell motility by 3D Riesz transform-differential interference contrast microscopy and computational kinematic analysis
Source: Nat Commun. 2017 Dec 19;8:2194. doi: 10.1038/s41467-017-02193-w (PMC5736583; doi:10.1038/s41467-017-02193-w)
Supplement: Supplementary file 18 — Supplementary Software 2 [file 41467_2017_2193_MOESM18_ESM.zip › CodeRT/GaussianKernel.m]

function kernel=GaussianKernel(sigma,halfSize)

% Crearte 1D gaussian filter kernel
%
% sigma:    sigma for gaussian function
% halfSize: -halfSize<= x <= +halfSize, kenel size=halfSize*2+1
%           halfSize >= 3*sigma

x=[-halfSize:1:halfSize];
kernel=1/sqrt(2*pi)/sigma*exp(-x.^2/sigma^2/2);
kernel=kernel/sum(kernel);

end
