# Supplementary material for: Revealing chiral cell motility by 3D Riesz transform-differential interference contrast microscopy and computational kinematic analysis
Source: Nat Commun. 2017 Dec 19;8:2194. doi: 10.1038/s41467-017-02193-w (PMC5736583; doi:10.1038/s41467-017-02193-w)
Supplement: Supplementary file 18 — Supplementary Software 2 [file 41467_2017_2193_MOESM18_ESM.zip › CodeRT/HistogramVectorizedDataSimple.m]

function stat=HistogramVectorizedDataSimple(datavector,dataname,rangeMin,rangeMax,step,ntotal)

% Create histogram and stats of vectorized data with simple mode for large memory size
%   Use block mode for small memory size
% 
% Input:
% datavector:   1D vectorized data list   
% dataname:     full path of data file
% rangeMin:     minimum value of histogram
% rangeMax:     maximun value of histogram
% step:         bin size of histogram
% ntotal:       total number of data (3D image size * number of timepoints)
%
% Output:
% struct stat:  stats of velocity
%               stat.nTotal     # total data (product of matrix)
%               stat.nValid     # valid data (size of data vector)
%               stat.nRatio     # total/# valid
%               stat.mean       mean
%               stat.std        SD
%               stat.min        min
%               stat.med        median
%               stat.max        max
%               stat.sem        SE
%               stat.nPosi      # positive data
%               stat.nZero      # zero data
%               stat.nNega      # negative data
%               stat.rPosi      # posi/(# nega + # posi)
%               stat.rNega      # nega/(# nega + # posi)
%


datavector=double(datavector);

% Split dataname into folder path and file name
str=strsplit(dataname,'\');
folderName=str{size(str,2)-1};
fileName=str{size(str,2)};

% Calculate stats with simple mode (for large memory size)
stat.nTotal=double(ntotal);
stat.nValid=double(numel(datavector));
stat.nRatio=stat.nValid/stat.nTotal;
stat.mean=double(mean(datavector));
stat.std=double(std(double(datavector)));
stat.min=double(min(datavector));
stat.med=double(median(datavector));
stat.max=double(max(datavector));
stat.sem=stat.std/sqrt(stat.nValid);

stat.nPosi=double(nnz(datavector>0));
stat.nZero=double(nnz(datavector==0));
stat.nNega=double(nnz(datavector<0));
stat.rPosi=stat.nPosi/(stat.nPosi+stat.nNega);
if isnan(stat.rPosi)==1
    stat.rPosi=0;
end
stat.rNega=stat.nNega/(stat.nPosi+stat.nNega);
if isnan(stat.rNega)==1
    stat.rNega=0;
end

% if no data then return
% if numel(datavector)==0
%     fprintf('*** No data ***\n');
%     fprintf('*** Finishing ''HistogramVectorizedDataSimple'' without drawing histogram ***\n');
%     return;
% end

% Draw histogram
x=rangeMin:step:rangeMax;
figure;
hist(datavector,x);
axis([rangeMin rangeMax rangeMin rangeMax]);
axis 'auto y';
grid on;
grid minor;
hold on;
title({['folder=' folderName ]; ...
    ['file=' fileName '...']; ...
    ['    # valid data=' num2str(stat.nValid) ...
    '    # total data=' num2str(stat.nTotal) ...
    '    ratio=' num2str(stat.nRatio*100) '%']; ...
    ['min=' num2str(stat.min) ...
    '    median=' num2str(stat.med) ...
    '    max=' num2str(stat.max) ...
    '    mean=' num2str(stat.mean) ...
    '    sd=' num2str(stat.std) ...
    '    se=' num2str(stat.sem) ...
    ]});
hold off;


end
