# Supplementary material for: Revealing chiral cell motility by 3D Riesz transform-differential interference contrast microscopy and computational kinematic analysis
Source: Nat Commun. 2017 Dec 19;8:2194. doi: 10.1038/s41467-017-02193-w (PMC5736583; doi:10.1038/s41467-017-02193-w)
Supplement: Supplementary file 18 — Supplementary Software 2 [file 41467_2017_2193_MOESM18_ESM.zip › CodeRT/imsc.m]

function imsc(varargin)

for iargin=1:nargin
    imagename=inputname(iargin);
    figure;
    imagesc(varargin{iargin});
    colormap(gray);
    colorbar;
    axis image;
    axis ij;
    title(imagename), xlabel('x'), ylabel('y');
end
