# Supplementary material for: Revealing chiral cell motility by 3D Riesz transform-differential interference contrast microscopy and computational kinematic analysis
Source: Nat Commun. 2017 Dec 19;8:2194. doi: 10.1038/s41467-017-02193-w (PMC5736583; doi:10.1038/s41467-017-02193-w)
Supplement: Supplementary file 18 — Supplementary Software 2 [file 41467_2017_2193_MOESM18_ESM.zip › CodeRT/InterpZ.m]

function imgIZ=InterpZ(img,zUpFactor,boundaryFactor)
%
% Upsample 3D image along Z-axis by interger factor 
%
% zUpFactor:    upsampling facor
% offset:       phase offset = floor(zUpFactor/2)
% boundaryFactor:  factor for suppression of oscillation at extrapolated boundary
%
%               default value of zUpFactor = 4, offset = 2
%                   original img                    abcdef
%                   zero fill-in                    00a000b000c000d000e000f0
%                   interpolate/extrapolate(spline) EEa---b---c---d---e---fE    E: extrapolated boundary
%                   suppress extrapolated boundary  EE                     E
%                       top                         I(top)=a+[I(top)-a]*boundaryFactor
%                       bottom                                             I(bottom)=f+[I(bottom)-f]*boundaryFactor
%


[nY nX nZ]=size(img);
nZUp=nZ*zUpFactor;
offset=floor(zUpFactor/2);
img=shiftdim(img,2);
imgIZ(:,:,:)=interp1(1+offset:zUpFactor:nZUp,img,1:nZUp,'spline','extrap');
for z=1:offset
    imgIZ(z,:,:)=imgIZ(offset+1,:,:)+(imgIZ(z,:,:)-imgIZ(offset+1,:,:))*boundaryFactor;
end
for z=nZUp-zUpFactor+offset+2:nZUp
    imgIZ(z,:,:)=imgIZ(nZUp-zUpFactor+offset+1,:,:)+(imgIZ(z,:,:)-imgIZ(nZUp-zUpFactor+offset+1,:,:))*boundaryFactor;
end
imgIZ=shiftdim(imgIZ,1);

end
