# Supplementary material for: Revealing chiral cell motility by 3D Riesz transform-differential interference contrast microscopy and computational kinematic analysis
Source: Nat Commun. 2017 Dec 19;8:2194. doi: 10.1038/s41467-017-02193-w (PMC5736583; doi:10.1038/s41467-017-02193-w)
Supplement: Supplementary file 18 — Supplementary Software 2 [file 41467_2017_2193_MOESM18_ESM.zip › CodeRT/maxIndex.m]

function [maxV,indexX,indexY]=maxIndex(A)

% maximum value of array and its index

[A1,I1]=max(A,[],1);
[maxV,indexX]=max(A1,[],2);
[A2,I2]=max(A,[],2);
[maxV,indexY]=max(A2,[],1);
