# Supplementary material for: Revealing chiral cell motility by 3D Riesz transform-differential interference contrast microscopy and computational kinematic analysis
Source: Nat Commun. 2017 Dec 19;8:2194. doi: 10.1038/s41467-017-02193-w (PMC5736583; doi:10.1038/s41467-017-02193-w)
Supplement: Supplementary file 18 — Supplementary Software 2 [file 41467_2017_2193_MOESM18_ESM.zip › CodeRT/NormalizeGradient3D.m]

function NormalizeGradient3D(baseFileNameIn,baseFileNameOut,baseFileNameGM,tpStart,tpEnd,meanGrd,nPool)
%
% Normalize 3D image with mean magnitude of gradient 
%
% Input:        Image intensity         I(x,y,z,t)
%               filename=baseFileNameIn+timepoint+'.mat'
%
% tpStart:      start timepoint
% tpEnd:        end timepoint
% meanGrd:      mean magnitude of gradient in output images
% nPool:        poolsize for parallel pool
%
% Output:       Normalized image intensity         I(x,y,z,t)
%               filename=baseFileNameOut+timepoint+'.mat'
%
%               Normalized image gradient magnitude Im(x,y,z,t)
%               filename=baseFileNameGM+timepoint+'.mat'
%
%
%


fprintf('\n\n*** Starting ''NormalizeGradient3D'' ***\n');
fprintf('*** Normalize image with mean magnitude of gradient ***\n');
DispDateTime;
tStart=tic;

% Input and output filenames
disp(['from ' baseFileNameIn '**.mat']);
disp(['to   ' baseFileNameOut '**.mat']);
fprintf('tpStart= %d,  tpEnd= %d\n',tpStart,tpEnd);

% Read image size from the first image
firstFileNameImage=[baseFileNameIn num2str(tpStart) '.mat'];
firstImg=ParLoad(firstFileNameImage);
size3D=size(firstImg.img);
nX=size3D(2);
nY=size3D(1);
nZ=size3D(3);
fprintf('image size: nX= %d, nY= %d, nZ= %d\n',nX,nY,nZ);

% Delete all existing binary files
fclose('all');

% Calculate gradient of input data
fprintf('Calculating gradient of input data...\n');
nTp=tpEnd-tpStart+1;
nTotalSingle=prod(size3D);
nTotal=nTotalSingle*nTp;
nValid=0;
sumDataGradient=0;

% Create parallel pool
parpool(nPool);
parfor tp=tpStart:tpEnd
    fileNameIn=[baseFileNameIn num2str(tp) '.mat'];
    % Read input images
    fprintf('Reading input images from %s\n',fileNameIn);
    imgIn=ParLoad(fileNameIn);
    imgIn=imgIn.img;
    mask=(imgIn>0);
    [Ix,Iy,Iz,Im]=CalculateDerivatives3DFSZSeparate(imgIn);
    dataGradient=VectorizeMatrixDataWithMask(double(Im),mask);
    nValid=nValid+numel(dataGradient);
    sumDataGradient=sumDataGradient+sum(dataGradient);
end
% Shut down parallel pool
delete(gcp('nocreate'));

meanDataGradientOrig=sumDataGradient/nValid;
factorNorm=meanGrd/meanDataGradientOrig;
fprintf('Normalize mean gradient from %f to %f, multiplying factor = %f\n',meanDataGradientOrig,meanGrd,factorNorm);


% Normalize input data and write output data
fprintf('Normalizing input data and writing output data...\n');

% Create parallel pool
parpool(nPool);
parfor tp=tpStart:tpEnd
    fileNameIn=[baseFileNameIn num2str(tp) '.mat'];
    fileNameOut=[baseFileNameOut num2str(tp) '.mat'];
    fileNameGM=[baseFileNameGM num2str(tp) '.mat'];
    % Read input images
    fprintf('Reading input images from %s\n',fileNameIn);
    imgIn=ParLoad(fileNameIn);
    imgIn=imgIn.img;
    % Normalize image
    imgOut=imgIn*factorNorm;
    % Use positive values, discard negative values
    imgOut=(imgOut>0).*imgOut;
    % Calculate gradient from normalized image
    [Ix,Iy,Iz,Im]=CalculateDerivatives3DFSZSeparate(imgOut);    
    % Write output images
    fprintf('Writing normalized output images to %s\n',fileNameOut);
    ParSaveImage(fileNameOut,imgOut);
    % Write output gradient
    fprintf('Writing normalized gradient mag to %s\n',fileNameGM);
    ParSaveImage(fileNameGM,Im);
    
end
% Shut down parallel pool
delete(gcp('nocreate'));

fprintf('*** Finishing ''NormalizeGradient3D'' ***\n');
DispDateTime;
tElapsed=toc(tStart);
fprintf('Total elapsed time = %.f sec   nTp = %d   time per tp = %.f sec\n\n',tElapsed,tpEnd-tpStart+1,tElapsed/(tpEnd-tpStart+1));
    
end
