# Supplementary material for: Revealing chiral cell motility by 3D Riesz transform-differential interference contrast microscopy and computational kinematic analysis
Source: Nat Commun. 2017 Dec 19;8:2194. doi: 10.1038/s41467-017-02193-w (PMC5736583; doi:10.1038/s41467-017-02193-w)
Supplement: Supplementary file 18 — Supplementary Software 2 [file 41467_2017_2193_MOESM18_ESM.zip › CodeRT/NormalizeImage3D.m]

function NormalizeImage3D(baseFileName,tpStart,tpEnd,minIn,maxIn,minOut,maxOut,nPool)
%
% Normalize intensity of 3D images and convert from TIF to MAT files
%
% Input:        3D Image   I(x,y,z)
%               sequential multi-page TIFF files
%               unsigned 16 bit
%               filename=baseFileName+'_t'+timepoint+'.tif'
%
% tpStart:      start timepoint
% tpEnd:        end timepoint
% minIn:        minimun intensity in input images
% maxIn:        maximum intensity in input images
% minOut:       minimun intensity in output images
% maxOut:       maximum intensity in output images
% nPool:        poolsize for parallel pool
%
% Output:       Normalized image intensity
%               3D matrix data, double float, [minOut,maxOut], MAT files
%               filename=baseFileName+'N_t'+timepoint+'.mat'
%
%
%

fprintf('\n\n*** Starting ''NormalizeImage3D'' ***\n');
fprintf('*** Normalize intensity of 3D images and convert from TIF to MAT files ***\n');
DispDateTime;
tStart=tic;

% Input and output filenames
baseFileNameImageTif=[baseFileName '_t'];
baseFileNameImageNormMat=[baseFileName 'N_t'];
disp(['from ' baseFileNameImageTif '**.tif']);
disp(['to   ' baseFileNameImageNormMat '**.mat']);
fprintf('tpStart= %d,  tpEnd= %d\n',tpStart,tpEnd);

% Delete all existing output files
allFileNameImageNormMat=[baseFileNameImageNormMat '*.mat'];
disp(['Deleting ' allFileNameImageNormMat '...']);
delete(allFileNameImageNormMat);

% Read number of Z-stack planes from the first input file
firstfileNameImageTif=[baseFileNameImageTif num2str(tpStart) '.tif'];
info=imfinfo(firstfileNameImageTif);
nZ=numel(info);
% Read image size
sizeImg=size(imread(firstfileNameImageTif,1));
nX=sizeImg(2);
nY=sizeImg(1);
size3D=[sizeImg,nZ]; % size3D=[nY,nX,nZ]
disp(['image width  (X) = ' num2str(nX) ' pixels']);
disp(['image height (Y) = ' num2str(nY) ' pixels']);
disp(['image depth  (Z) = ' num2str(nZ) ' pixels']);

% Delete all existing binary files
fclose('all');

% Search min and max intesity
fprintf('Searching min & max intensity...\n');
minAll=65535;
meanAll=0;
maxAll=0;
% Create parallel pool
parpool(nPool);
parfor tp=tpStart:tpEnd
    fileNameImageTif=[baseFileNameImageTif num2str(tp) '.tif'];
    img=zeros(size3D);
    % Read images
    fprintf('tp=%d image from %s  ',tp,fileNameImageTif);
    for z=1:nZ
        img(:,:,z)=double(imread(fileNameImageTif,z));
    end
    minImage=min(min(min(img)));
    meanImage=mean(mean(mean(img)));
    maxImage=max(max(max(img)));
    minAll=min(minAll,minImage);
    meanAll=meanAll+meanImage;
    maxAll=max(maxAll,maxImage);
    fprintf('min=%d mean=%.1f max=%d\n',minImage,meanImage,maxImage);
end
% Shut down parallel pool
delete(gcp('nocreate'));

meanAll=meanAll/(tpEnd-tpStart+1);
fprintf('\nStats of input image data\nmin=%d mean=%.1f max=%d\n\n',minAll,meanAll,maxAll);

% Range of intensity for expansion
minTh=max(minAll,minIn);
maxTh=min(maxAll,maxIn);

% Normalize intesity
fprintf('Expanding intensity from [%d,%d] to [%d,%d]...\n\n',minTh,maxTh,minOut,maxOut);
% Create parallel pool
parpool(nPool);
parfor tp=tpStart:tpEnd
    fileNameImageTif=[baseFileNameImageTif num2str(tp) '.tif'];
    fileNameImageNormMat=[baseFileNameImageNormMat num2str(tp) '.mat'];
    img=zeros(size3D);
    % Read images
    fprintf('tp=%d image from %s  ',tp,fileNameImageTif);
    for z=1:nZ
        img(:,:,z)=double(imread(fileNameImageTif,z));
    end
    
    % Thresholding from [minAll,maxAll] to [minTh,maxTh]
    img=(img>minTh).*img;
    img=(img<=maxTh).*img+(img>maxTh).*maxTh;
    
    % Expand from [minTh,maxTh] to [minOut,maxOut]
    imgN=(img-minTh)*(maxOut-minOut)/(maxTh-minTh)+minOut;

    % Write normalized images
    fprintf('Writing normalized images to %s\n',fileNameImageNormMat);
    ParSaveImage(fileNameImageNormMat,imgN);
    
end
% Shut down parallel pool
delete(gcp('nocreate'));


fprintf('*** Finishing ''NormalizeImage3D'' ***\n');
DispDateTime;
tElapsed=toc(tStart);
fprintf('Total elapsed time = %.f sec\n\n',tElapsed);

end
