# Supplementary material for: Revealing chiral cell motility by 3D Riesz transform-differential interference contrast microscopy and computational kinematic analysis
Source: Nat Commun. 2017 Dec 19;8:2194. doi: 10.1038/s41467-017-02193-w (PMC5736583; doi:10.1038/s41467-017-02193-w)
Supplement: Supplementary file 18 — Supplementary Software 2 [file 41467_2017_2193_MOESM18_ESM.zip › CodeRT/PostProcess2D.m]

function PostProcess2D(baseFileName,tpStart,tpEnd,sigmaXY,sigmaT,meanGrd,nPool)
%
% Postprocessing of 2D images
%
%   Spatial smoothing on XY-plane with sigma=sigmaXY
%   Temporal smoothing along T-axis with sigma=sigmaT
%   Normalize data by mean gradient
%
%
% Input image:  2D image data
%               MAT file, 2D matrix data, double float, signed
%               filename=baseFileName+'R_t'+timepoint+'.mat'
%
% tpStart:      start timepoint
% tpEnd:        end timepoint
% sigmaXY:      sigma for spatial smoothing on XY-plane
% sigmaT:       sigma for temporal smoothing along T-axis
% meanGrd:      mean gradient for normalization
% nPool:        poolsize for parallel pool
%
% Output image: post-processed image data
%               MAT file, 2D matrix data, double float
%               filename=baseFileName+suffix+'_t'+timepoint+'.mat'
%       suffix
%           'RT':  T-smoothing (Temporal)
%           'RST': XY-smoothing & T-smoothing (SpatioTemporal)
%           'RP':  XY-smoothing, T-smoothing and normalized with positive values (Processed)
%           'GM':  Gradient magnitude of processed image
%                   

% Parameters for separate convolution of 4D data (gaussian smoothing along T-axis)
BLOCKSIZE=32;   % block size for calculation in workspace (32 timepoints)
OVERLAPSIZE=32; % overlap size for calculation (filter size should be less than this value)


fprintf('\n\n*** Starting ''PostProcess2D'' ***\n');
fprintf('*** Postprocessing of 2D images ***\n');
DispDateTime;
tStart=tic;

% Input and output filenames
baseFileNameRiesz=[baseFileName 'R_t'];
baseFileNameRieszTemporalSmooth=[baseFileName 'RT_t'];
baseFileNameRieszSpatioTemporalSmooth=[baseFileName 'RST_t'];
baseFileNameRieszProcess=[baseFileName 'RP_t'];
baseFileNameRieszProcessGM=[baseFileName 'GM_t'];
fprintf('\n\n*** Post-processing of RT-DIC images along XYT-axes ***\n');
disp(['from Source image  ' baseFileNameRiesz '**.mat']);
disp(['to Temopral Smoothing  ' baseFileNameRieszTemporalSmooth '**.mat']);
disp(['to Temopral Smoothing & Normalization by gradient  ' baseFileNameRieszProcess '**.mat']);
fprintf('tpStart= %d  tpEnd= %d  sigmaXY=%.2d  sigmaT=%.2d\n',tpStart,tpEnd,sigmaXY,sigmaT);
fprintf('Normalize final data by mean gradient, mean gradient =%f\n',meanGrd);

% Read image size from the first image
firstFileNameImage=[baseFileNameRiesz num2str(tpStart) '.mat'];
firstImg=ParLoad(firstFileNameImage);
size2D=size(firstImg.img);
nX=size2D(2);
nY=size2D(1);
fprintf('image size: nX= %d, nY= %d\n',nX,nY);

% Delete all existing output files
allFileNameRieszTemporalSmooth=[baseFileNameRieszTemporalSmooth '*.mat'];
disp(['Deleting ' allFileNameRieszTemporalSmooth '...']);
delete(allFileNameRieszTemporalSmooth);
allFileNameRieszSpatioTemporalSmooth=[baseFileNameRieszSpatioTemporalSmooth '*.mat'];
disp(['Deleting ' allFileNameRieszSpatioTemporalSmooth '...']);
delete(allFileNameRieszSpatioTemporalSmooth);
allFileNameRieszProcess=[baseFileNameRieszProcess '*.mat'];
disp(['Deleting ' allFileNameRieszProcess '...']);
delete(allFileNameRieszProcess);
allFileNameRieszProcessGM=[baseFileNameRieszProcessGM '*.mat'];
disp(['Deleting ' allFileNameRieszProcessGM '...']);
delete(allFileNameRieszProcessGM);


% *** Temporal smoothing along T-axis ***
fprintf('\n*** Temporal Smoothing along T-axis ***\n');
DispDateTime;
tStartT=tic;
if sigmaT==0
    fprintf('sigmaT=0, no temporal smoothing\n');
    % Create parallel pool
    parpool(nPool);
    parfor tp=tpStart:tpEnd
        fileNameRiesz=[baseFileNameRiesz num2str(tp) '.mat'];
        fileNameRieszTemporalSmooth=[baseFileNameRieszTemporalSmooth num2str(tp) '.mat'];
        fprintf('Copying from %s to %s\n', fileNameRiesz,fileNameRieszTemporalSmooth);
        copyfile(fileNameRiesz,fileNameRieszTemporalSmooth);
    end
    % Shut down parallel pool
    delete(gcp('nocreate'));

else
    fprintf('sigmaT=%f, temporal smoothing\n',sigmaT);
    % Split time-series data into small blocks
    nTp=tpEnd-tpStart+1;
    [nBlock,readOffset,readSize,writeOffset,writeSize]=SplitIntoOverlappingBlock(nTp,BLOCKSIZE,OVERLAPSIZE);
    fprintf('number of timepoints = %d\n',nTp);
    fprintf('number of blocks     = %d\n',nBlock);
    for block=1:nBlock
        fprintf('block #%d   read data from %d to %d (size=%d)   write valid data from %d to %d (size=%d)\n'...
            ,block,tpStart+readOffset(block),tpStart-1+readOffset(block)+readSize(block),readSize(block),tpStart+writeOffset(block),tpStart-1+writeOffset(block)+writeSize(block),writeSize(block));
    end

    % Gaussian smoothing kernel on T-axis
    gT=GaussianKernel(sigmaT,ceil(sigmaT*3))'; % sigma=sigmaT, size=6*sigmaT+1, transposed
    fprintf('Gaussian filter: sigmaT= %.1f  size= %.1f\nkernel= ',sigmaT, 6*sigmaT+1);
    fprintf('%f ',gT);
    fprintf('\n');
    fprintf('number of timepoints = %d\n',nTp);
    fprintf('number of blocks     = %d\n',nBlock);

    for block=1:nBlock
        fprintf('block #%d   read data from %d to %d (size=%d)   write valid data from %d to %d (size=%d)\n'...
            ,block,tpStart+readOffset(block),tpStart-1+readOffset(block)+readSize(block),readSize(block),tpStart+writeOffset(block),tpStart-1+writeOffset(block)+writeSize(block),writeSize(block));
        % Allocate memory for 2DT images
        bufferImg=zeros([nY,nX,readSize(block)]);
        % Read time-series of Riesz-transformed images
        for timeIndex=1:readSize(block)
            tp=tpStart+readOffset(block)+timeIndex-1;
            fileNameRiesz=[baseFileNameRiesz num2str(tp) '.mat'];
            img=ParLoad(fileNameRiesz);
            bufferImg(:,:,timeIndex)=img.img;
        end
        % Convolution
        bufferImg=shiftdim(bufferImg,2);
        bufferImg=convn(bufferImg,gT,'same');
        bufferImg=shiftdim(bufferImg,1);
        % Write T-smoothed images
        for timeIndex=1+writeOffset(block)-readOffset(block):writeOffset(block)-readOffset(block)+writeSize(block)
            tp=tpStart+readOffset(block)+timeIndex-1;
            fileNameRieszTemporalSmooth=[baseFileNameRieszTemporalSmooth num2str(tp) '.mat'];
            fprintf('timeIndex=%d   tp=%d\n',timeIndex,tp);
            disp(['Writing T-smoothed images to   ' fileNameRieszTemporalSmooth]);
            ParSaveImage(fileNameRieszTemporalSmooth,bufferImg(:,:,timeIndex));
        end
        % Release memory for 2DT images
        clear bufferImg;
    end
    
end

fprintf('*** Finishing Temporal Smoothing along T-axis ***\n');
DispDateTime;
tElapsed=toc(tStartT);
fprintf('Elapsed time = %.1f sec   nTp = %d   time per tp = %.1f sec\n\n',tElapsed,tpEnd-tpStart+1,tElapsed/(tpEnd-tpStart+1));

    

% *** Spatial smoothing on XY-plane ***
fprintf('\n*** Spatial Smoothing on XY-plane ***\n');
DispDateTime;
tStartS=tic;
if sigmaXY==0
    fprintf('sigmaXY=0, no spatial smoothing\n');
    % Create parallel pool
    parpool(nPool);
    parfor tp=tpStart:tpEnd
        fileNameRieszTemporalSmooth=[baseFileNameRieszTemporalSmooth num2str(tp) '.mat'];
        fileNameRieszSpatioTemporalSmooth=[baseFileNameRieszSpatioTemporalSmooth num2str(tp) '.mat'];
        fprintf('Copying from %s to %s\n', fileNameRieszTemporalSmooth,fileNameRieszSpatioTemporalSmooth);
        copyfile(fileNameRieszTemporalSmooth,fileNameRieszSpatioTemporalSmooth);
    end
    % Shut down parallel pool
    delete(gcp('nocreate'));

else
    fprintf('sigmaXY=%f, spatial smoothing\n',sigmaXY);
    fprintf('Gaussian filter: sigmaXY= %.1f  size= %.1f\n',sigmaXY, 6*sigmaXY+1);
    % Create parallel pool
    parpool(nPool);
    parfor tp=tpStart:tpEnd
        fileNameRieszTemporalSmooth=[baseFileNameRieszTemporalSmooth num2str(tp) '.mat'];
        fileNameRieszSpatioTemporalSmooth=[baseFileNameRieszSpatioTemporalSmooth num2str(tp) '.mat'];

        % Read Riesz-transformed and T-smoothened images
        disp(['Reading T-smoothed images from ' fileNameRieszTemporalSmooth]);
        RieszTemporalSmoothImg=ParLoad(fileNameRieszTemporalSmooth);
        RieszTemporalSmoothImg=RieszTemporalSmoothImg.img;
    
        % Smoothing on XY-plane
        RieszSpatioTemporalSmoothImg=SmoothXY(RieszTemporalSmoothImg,sigmaXY);

        % Write transformed z-stack images
        disp(['Writing XYT-smoothed images to   ' fileNameRieszSpatioTemporalSmooth]);
        ParSaveImage(fileNameRieszSpatioTemporalSmooth,RieszSpatioTemporalSmoothImg);
    
    end
    
    % Shut down parallel pool
    delete(gcp('nocreate'));

end

fprintf('*** Finishing Spatial Smoothing on XY-plane ***\n');
DispDateTime;
tElapsed=toc(tStartS);
fprintf('Elapsed time = %.1f sec   nTp = %d   time per tp = %.1f sec\n\n',tElapsed,tpEnd-tpStart+1,tElapsed/(tpEnd-tpStart+1));


% *** Normalize intensity of processed images *** 
fprintf('\n\n*** Normalizing intensity of processed images ***\n');
DispDateTime;
NormalizeGradient2D(baseFileNameRieszSpatioTemporalSmooth,baseFileNameRieszProcess,baseFileNameRieszProcessGM,tpStart,tpEnd,meanGrd,nPool);

% *** Delete intermediate results ***
fprintf('\n*** Delete intermediate results ***\n');
allFileNameRieszTemporalSmooth=[baseFileNameRieszTemporalSmooth '*.mat'];
disp(['Deleting ' allFileNameRieszTemporalSmooth '...']);
delete(allFileNameRieszTemporalSmooth);
allFileNameRieszSpatioTemporalSmooth=[baseFileNameRieszSpatioTemporalSmooth '*.mat'];
disp(['Deleting ' allFileNameRieszSpatioTemporalSmooth '...']);
delete(allFileNameRieszSpatioTemporalSmooth);


fprintf('*** Finishing ''PostProcess2D'' ***\n');
DispDateTime;
tElapsed=toc(tStart);
fprintf('Total elapsed time = %.f sec   nTp = %d   time per tp = %.f sec\n\n',tElapsed,tpEnd-tpStart+1,tElapsed/(tpEnd-tpStart+1));

end
