# Supplementary material for: Revealing chiral cell motility by 3D Riesz transform-differential interference contrast microscopy and computational kinematic analysis
Source: Nat Commun. 2017 Dec 19;8:2194. doi: 10.1038/s41467-017-02193-w (PMC5736583; doi:10.1038/s41467-017-02193-w)
Supplement: Supplementary file 18 — Supplementary Software 2 [file 41467_2017_2193_MOESM18_ESM.zip › CodeRT/PostProcess2DStill.m]

function PostProcess2DStill(baseFileName,sigmaXY,meanGrd)
%
% Postprocessing of still 2D images
%
%   Spatial smoothing on XY-plane with sigma=sigmaXY
%   Normalize data by mean gradient
%
%
% Input image:  2D image data
%               MAT file, 2D matrix data, double float, signed
%               filename=baseFileName+'R.mat'
%
% sigmaXY:      sigma for spatial smoothing on XY-plane
% meanGrd:      mean gradient for normalization
%
% Output image: post-processed image data
%               MAT file, 2D matrix data, double float
%               filename=baseFileName+suffix+'.mat'
%       suffix
%           'RP':  XY-smoothingand normalized with positive values (Processed)
%           'GM':  Gradient magnitude of processed image
%                   


fprintf('\n\n*** Starting ''PostProcess2DStill'' ***\n');
fprintf('*** Postprocessing of 2D images ***\n');
DispDateTime;
tStart=tic;

% Input and output filenames
fileNameRiesz=[baseFileName 'R.mat'];
fileNameRieszProcess=[baseFileName 'RP.mat'];
fileNameRieszProcessGM=[baseFileName 'GM.mat'];
fprintf('\n\n*** Post-processing of RT-DIC images along XY-axes ***\n');
disp(['from Source image  ' fileNameRiesz]);
disp(['to Smoothing & Normalization by gradient  ' fileNameRieszProcess]);
fprintf('sigmaXY=%.2d\n',sigmaXY);
fprintf('Normalize final data by mean gradient, mean gradient =%f\n',meanGrd);

% Delete all existing output files
disp(['Deleting ' fileNameRieszProcess]);
delete(fileNameRieszProcess);
disp(['Deleting ' fileNameRieszProcessGM]);
delete(fileNameRieszProcessGM);

% Read image
disp(['Reading images from ' fileNameRiesz]);
RieszImg=load(fileNameRiesz);
RieszImg=RieszImg.img;
size2D=size(RieszImg);
nX=size2D(2);
nY=size2D(1);
fprintf('image size: nX= %d, nY= %d\n',nX,nY);

% *** Spatial smoothing on XY-plane ***
fprintf('\n*** Spatial Smoothing on XY-plane ***\n');
if sigmaXY==0
    fprintf('sigmaXY=0, no spatial smoothing\n');
    RieszSmoothImg=RieszImg;
else
    fprintf('sigmaXY=%f, spatial smoothing\n',sigmaXY);
    fprintf('Gaussian filter: sigmaXY= %.1f  size= %.1f\n',sigmaXY, 6*sigmaXY+1);
    % Smoothing on XY-plane
    RieszSmoothImg=SmoothXY(RieszImg,sigmaXY);
end


% *** Normalize intensity of processed images *** 

% Calculate gradient of input data
fprintf('Calculating gradient of input data...\n');
mask=(RieszSmoothImg>0);
[Ix,Iy,Im]=CalculateDerivatives2DFSZSeparate(RieszSmoothImg);
dataGradient=VectorizeMatrixDataWithMask(double(Im),mask);
meanDataGradientOrig=mean(mean(dataGradient));
factorNorm=meanGrd/meanDataGradientOrig;
fprintf('Normalize mean gradient from %f to %f, multiplying factor = %f\n',meanDataGradientOrig,meanGrd,factorNorm);

% Normalize input data and write output data
fprintf('Normalizing data and writing output data...\n');
RieszProcessImg=RieszSmoothImg*factorNorm;
% Use positive values, discard negative values
RieszProcessImg=(RieszProcessImg>0).*RieszProcessImg;
% Calculate gradient from normalized image
[Ix,Iy,Im]=CalculateDerivatives2DFSZSeparate(RieszProcessImg);    
% Write output images
fprintf('Writing normalized output images to %s\n',fileNameRieszProcess);
ParSaveImage(fileNameRieszProcess,RieszProcessImg);
% Write output gradient
fprintf('Writing normalized gradient mag to %s\n',fileNameRieszProcessGM);
ParSaveImage(fileNameRieszProcessGM,Im);


fprintf('*** Finishing ''PostProcess2DStill'' ***\n');
DispDateTime;
tElapsed=toc(tStart);
fprintf('Total elapsed time = %.f sec\n\n',tElapsed);

end
