# Supplementary material for: Revealing chiral cell motility by 3D Riesz transform-differential interference contrast microscopy and computational kinematic analysis
Source: Nat Commun. 2017 Dec 19;8:2194. doi: 10.1038/s41467-017-02193-w (PMC5736583; doi:10.1038/s41467-017-02193-w)
Supplement: Supplementary file 18 — Supplementary Software 2 [file 41467_2017_2193_MOESM18_ESM.zip › CodeRT/PreProcess2D.m]

function PreProcess2D(baseFileName,tpStart,tpEnd,minIn,maxIn,minOut,maxOut,flagXYStageDrift,tpCenter,nStep,nPool)
%
% Preprocessing of 2D images
%
% Normalize images by intensity
% Stage drift detection (if flagXYStageDrift~=0)
% Z Pitch detection (if flagZPitchDrift~=0)
% Drift compensation of stage and pitch
%
% Input:        2D Image   I(x,y)
%               sequential multi-page TIFF files
%               unsigned 16 bit
%               filename=baseFileName+'_t'+timepoint+'.tif'
%
% tpStart:      start timepoint
% tpEnd:        end timepoint
% minIn:        minimun intensity in input images
% maxIn:        maximum intensity in input images
% minOut:       minimun intensity in output images
% maxOut:       maximum intensity in output images
% flagXYStageDrift:
%               flag for XY-stage drift compensation
% tpCenter:     center timepoint where drift is adjusted to zero
% nStep:        number of step  (default value = 100)
%                   subpixel resolution: step=1/nStep (pixel)
% nPool:        poolsize for parallel pool
%

fprintf('\n\n*** Starting ''PreProcess2D'' ***\n');
fprintf('*** Preprocessing of 2D images ***\n');
DispDateTime;
tStart=tic;

% Normalize images by intensity
DispDateTime;
NormalizeImage2D(baseFileName,tpStart,tpEnd,minIn,maxIn,minOut,maxOut,nPool);

% Stage drift detection
DispDateTime;
if flagXYStageDrift
    DetectXYStageDrift2D(baseFileName,tpStart,tpEnd,tpCenter,nStep,nPool);
end

% Drift compensation (XY stage and Z pitch)
DispDateTime;
CompensateDriftXY(baseFileName,tpStart,tpEnd,flagXYStageDrift,nPool);


fprintf('*** Finishing ''PreProcess2D'' ***\n');
DispDateTime;
tElapsed=toc(tStart);
fprintf('Total elapsed time = %.f sec\n\n',tElapsed);

end
