# Supplementary material for: Revealing chiral cell motility by 3D Riesz transform-differential interference contrast microscopy and computational kinematic analysis
Source: Nat Commun. 2017 Dec 19;8:2194. doi: 10.1038/s41467-017-02193-w (PMC5736583; doi:10.1038/s41467-017-02193-w)
Supplement: Supplementary file 18 — Supplementary Software 2 [file 41467_2017_2193_MOESM18_ESM.zip › CodeRT/PreProcess2DStill.m]

function PreProcess2DStill(baseFileName,minIn,maxIn,minOut,maxOut)
%
% Preprocessing of a still 2D image
% Normalize intensity of 2D images and convert from TIF to MAT files
%
% Input:        2D Image   I(x,y)
%               single-page TIFF file
%               unsigned 16 bit
%               filename=baseFileName+'.tif'
%
% minIn:        minimun intensity in input images
% maxIn:        maximum intensity in input images
% minOut:       minimun intensity in output images
% maxOut:       maximum intensity in output images
%
% Output:       Corrected (Normalized) image intensity
%               2D matrix data, double float, [minOut,maxOut], MAT file
%               filename=baseFileName+'C'+'.mat'
%
%
%

fprintf('\n\n*** Starting ''PreProcess2DStill'' ***\n');
fprintf('*** Normalize intensity of still 2D image and convert from TIF to MAT file ***\n');
DispDateTime;
tStart=tic;

% Input and output filenames
fileNameImageTif=[baseFileName '.tif'];
fileNameImageCorrect=[baseFileName  'C.mat'];
disp(['from ' fileNameImageTif]);
disp(['to   ' fileNameImageCorrect]);

% Delete existing output files
disp(['Deleting ' fileNameImageCorrect]);
delete(fileNameImageCorrect);

% Read image
img=double(imread(fileNameImageTif));
size2D=size(img);
nX=size2D(2);
nY=size2D(1);
disp(['image width  (X) = ' num2str(nX) ' pixels']);
disp(['image height (Y) = ' num2str(nY) ' pixels']);

% Delete all existing binary files
fclose('all');

% Search min and max intesity
fprintf('Searching min & max intensity...\n');

% Read image
img=double(imread(fileNameImageTif));
minImage=min(min(img));
meanImage=mean(mean(img));
maxImage=max(max(img));
fprintf('\nStats of input image data\nmin=%d mean=%.1f max=%d\n\n',minImage,meanImage,maxImage);

% Range of intensity for expansion
minTh=max(minImage,minIn);
maxTh=min(maxImage,maxIn);

% Normalize intesity
fprintf('Expanding intensity from [%d,%d] to [%d,%d]...\n\n',minTh,maxTh,minOut,maxOut);
% Thresholding from [minAll,maxAll] to [minTh,maxTh]
img=(img>minTh).*img;
img=(img<=maxTh).*img+(img>maxTh).*maxTh;

% Expand from [minTh,maxTh] to [minOut,maxOut]
imgN=(img-minTh)*(maxOut-minOut)/(maxTh-minTh)+minOut;

% Write normalized images
fprintf('Writing normalized images to %s\n',fileNameImageCorrect);
ParSaveImage(fileNameImageCorrect,imgN);


fprintf('*** Finishing ''PreProcess2DStill'' ***\n');
DispDateTime;
tElapsed=toc(tStart);
fprintf('Total elapsed time = %.f sec\n\n',tElapsed);

end
