# Supplementary material for: Revealing chiral cell motility by 3D Riesz transform-differential interference contrast microscopy and computational kinematic analysis
Source: Nat Commun. 2017 Dec 19;8:2194. doi: 10.1038/s41467-017-02193-w (PMC5736583; doi:10.1038/s41467-017-02193-w)
Supplement: Supplementary file 18 — Supplementary Software 2 [file 41467_2017_2193_MOESM18_ESM.zip › CodeRT/ProcessFluor3DT.m]

function ProcessFluor3DT...
    (baseFileName,tpStart,tpEnd,minIn,maxIn,minOut,maxOut,flagXYStageDrift,flagZPitchDrift,tpCenter,nStep...
    ,flagTrim,marginXL,marginXU,marginYL,marginYU...
    ,flagDeconv,RI,NA,waveLength,xPitchOrig,yPitchOrig,zPitchOrig,nZPad,lambda...
    ,sigmaXY,sigmaT,zUpFactor,meanGrd...
    ,flagAnalyze,rangeInt...
    ,flagImage,scaleInt,scaleGrd...
    ,nPool)
%
% Processing of Time-lapsed 3D Fluorescence images
%
%   Preprocessing of 3D images
%       Normalize intensity
%       Drift compensation of stage and pitch
%
%   Trimimg of boundary data
%       X-axis and Y-axis margins
%
%   3D deconvolution
%       Run PSF Generator and DeconvolutionLab2
%
%   Postprocessing of fluorescence images
%       Spatial smoothing on XY-plane with sigma=sigmaXY
%       Upsampling along Z-axis with upsampling factor zUpFactor
%       Temporal smoothing along T-axis with sigma=sigmaT
%       Normalize data by mean gradient
%
%   Analysis of intensity data
%       1D Data list
%       Histogram
%       Stats
%
%   Creation of scaled 8 bit tiff image
%       Intensity
%       Gradient magnitude
%
%
% Arguments:
% baseFileName: full path to base filename
% tpStart:      start timepoint
% tpEnd:        end timepoint
% minIn:        minimun intensity in input images
% maxIn:        maximum intensity in input images
% minOut:       minimun intensity in output images
% maxOut:       maximum intensity in output images
% flagXYStageDrift:
%               flag for XY-stage drift compensation
% flagZPitchDrift:
%               flag for Z-pitch drift compensation
% tpCenter:     center timepoint where drift is adjusted to zero
% nStep:        number of step  (default value = 100)
%                   subpixel resolution: step=1/nStep (pixel)
%
% flagTrim:     flag for trimming
% marginXL:     margin X lower  (trim x=1:marginXL)
% marginXU:     margin X upper  (trim x=nX-marginXU+1:nX)
% marginYL:     margin Y lower  (trim y=1:marginYL)
% marginYU:     margin X upper  (trim y=nY-marginYU+1:nY)
%
% flagDeconv:   flag for deconvolution
% RI:           refractive index
% NA:           numerical aperture
% waveLength:   wave length
% xPitchOrig:   original image pitch along X-axis (nm/pixel)
% yPitchOrig:   original image pitch along Y-axis (nm/pixel)
% zPitchOrig:   original image pitch along Z-axis (nm/pixel)
% nZPad:        number of pixels for zero-padding along Z-axis
% lambda:       regularization parameter for smoothing
%
% sigmaXY:      sigma for spatial smoothing on XY-plane
% sigmaT:       sigma for temporal smoothing along T-axis
% zUpFactor:    upsampling factor along Z-axis
% meanGrd:      mean gradient for normalization
%
% flagAnalyze:  flag for analysis
% rangeInt:     maximum value
%
% flagImage:    flag for image construction
% scaleInt:     scaling factor for intensity (default = 1/16, from [0,4095] to [0,255])
% scaleGrd:     scaling factor for gradient (default = 1/16, from [0,4095] to [0,255])
%
% nPool:        poolsize for parallel pool
%
%
% Data:
% Source 3D time-lapse DIC image:
%               sequential multi-page TIFF files
%               unsigned 16 bit
%               filename=baseFileName+'_t'+timepoint+'.tif'
% Normalized image:
%               3D matrix data, double float, [minOut,maxOut], MAT files
%               filename=baseFileName+'N_t'+timepoint+'.mat'
% Corrected image (XY-drift and/or Z-pitch):
%               filename=baseFileName+'C_t'+timepoint+'.mat'
%               filename=baseFileName+'R_t'+timepoint+'.mat'
% Deconvolved image:
%               MAT file, 3D matrix data, double float, signed
%               filename=baseFileName+'RD_t'+timepoint+'.mat'
% Post-processed image:
%               MAT file, 3D matrix data, double float
%               filename=baseFileName+'RP_t'+timepoint+'.mat'
% Post-processed gradient magnitude image:
%               MAT file, 3D matrix data, double float
%               filename=baseFileName+'GM_t'+timepoint+'.mat'
% Data list:    intensity (positive value)
%               filename=baseFileName+'INTDAT_t'+tpStart+'-'+tpEnd+'.mat'
%               gradient magnitude
%               filename=baseFileName+'GRDDAT_t'+tpStart+'-'+tpEnd+'.mat'
% Histogram:    intensity (positive value)
%               filename=baseFileName+'INTDAT_t'+tpStart+'-'+tpEnd+'.fig'
%               gradient magnitude
%               filename=baseFileName+'GRDDAT_t'+tpStart+'-'+tpEnd+'.fig'
% Stat file:    Excel file of stats of intensity and gradient
%               filename=baseFileName+'STATINT_t'+tpStart+'-'+tpEnd+'.xlsx'
% 8bit image:   scaled 8 bit intensity
%               filename=baseFileName+'INTIMG_t'+timepoint+'.tif'
%               scaled 8 bit gradient magnitude
%               filename=baseFileName+'GRDIMG_t'+timepoint+'.tif'
%


fprintf('\n\n*** Starting ''ProcessFluor3DT'' ***\n');
fprintf('*** Processing of 3D time-lapsed fluorescence images ***\n');
DispDateTime;
tStart=tic;

% Pre-processing
DispDateTime;
PreProcess3D(baseFileName,tpStart,tpEnd,minIn,maxIn,minOut,maxOut,flagXYStageDrift,flagZPitchDrift,tpCenter,nStep,nPool);

% Skip Riesz transform
DispDateTime;
CopyMATFile(baseFileName,tpStart,tpEnd,'C','R',nPool);

% Trimming boundary
if flagTrim
    DispDateTime;
    TrimBoundary3D(baseFileName,tpStart,tpEnd,marginXL,marginXU,marginYL,marginYU,nPool);
end

% Deconvolution
DispDateTime;
if flagDeconv
    Deconvolve3D(baseFileName,tpStart,tpEnd,RI,NA,waveLength,xPitchOrig,yPitchOrig,zPitchOrig,nZPad,lambda,nPool);
else
    CopyMATFile(baseFileName,tpStart,tpEnd,'R','RD',nPool);
end

% Post-processing
DispDateTime;
PostProcess3D(baseFileName,tpStart,tpEnd,sigmaXY,sigmaT,zUpFactor,meanGrd,nPool);

% Analysis of intensity data
if flagAnalyze
    DispDateTime;
    AnalyzeIntensity3D(baseFileName,baseFileName,tpStart,tpEnd,rangeInt,nPool);
end

% Creation of scaled 8 bit tiff image
if flagImage
    DispDateTime;
    CreateIntensityImage3D(baseFileName,tpStart,tpEnd,scaleInt,scaleGrd,nPool);
end


fprintf('*** Finishing ''ProcessFluor3DT'' ***\n');
DispDateTime;
tElapsed=toc(tStart);
fprintf('Total elapsed time = %.f sec\n\n',tElapsed);

end
