# Supplementary material for: Revealing chiral cell motility by 3D Riesz transform-differential interference contrast microscopy and computational kinematic analysis
Source: Nat Commun. 2017 Dec 19;8:2194. doi: 10.1038/s41467-017-02193-w (PMC5736583; doi:10.1038/s41467-017-02193-w)
Supplement: Supplementary file 18 — Supplementary Software 2 [file 41467_2017_2193_MOESM18_ESM.zip › CodeRT/ProcessRTDIC2DS.m]

function ProcessRTDIC2DS...
    (baseFileName,minIn,maxIn,minOut,maxOut...
    ,shear,cutSize...
    ,flagTrim,marginXL,marginXU,marginYL,marginYU...
    ,sigmaXY,meanGrd...
    ,flagAnalyze,rangeInt...
    ,flagImage,scaleInt,scaleGrd)
%
% Processing of Still 2D DIC image with Riesz transform
%
%   Preprocessing of 2D images
%       Normalize intensity
%
%   Riesz transform of preprocessed DIC images
%       1st order transform along shear axis 
%       for conversion of phase gradient image to amplitude image
%       2nd order transform along perpendicular axis
%       for inversion of absorption image
%
%   Trimimg of boundary data
%       X-axis and Y-axis margins
%
%   Postprocessing of Riesz transformed DIC images
%       Spatial smoothing on XY-plane with sigma=sigmaXY
%       Normalize data by mean gradient
%
%   Analysis of intensity data
%       1D Data list
%       Histogram
%       Stats
%
%   Creation of scaled 8 bit tiff images
%       RT-DIC intensity
%       RT-DIC gradient magnitude
%
%
% Arguments:
% baseFileName: full path to base filename
% minIn:        minimun intensity in input images
% maxIn:        maximum intensity in input images
% minOut:       minimun intensity in output images
% maxOut:       maximum intensity in output images
%
% shear:        shear angle (degree)
%               default value = 45 deg (top-left:bright, bottom-right:dark)
% cutSize:      cut-off pixel size for high pass filter
%               freqCut = (cutSize-1)/nPixel*samplingFreq
%               TCut = nPixel/(cutSize-1)*pitch
%               default value = 3, TCut=256/(3-1)*64.5nm=8.26um
%
% flagTrim:     flag for trimming
% marginXL:     margin X lower  (trim x=1:marginXL)
% marginXU:     margin X upper  (trim x=nX-marginXU+1:nX)
% marginYL:     margin Y lower  (trim y=1:marginYL)
% marginYU:     margin X upper  (trim y=nY-marginYU+1:nY)
%
% sigmaXY:      sigma for spatial smoothing on XY-plane
% meanGrd:      mean gradient for normalization
%
% flagAnalyze:  flag for analysis
% rangeInt:     maximum value
%
% flagImage:    flag for image construction
% scaleInt:     scaling factor for intensity (default = 1/16, from [0,4095] to [0,255])
% scaleGrd:     scaling factor for gradient (default = 1/16, from [0,4095] to [0,255])
%
%
%
% Data:
% Source 2D time-lapse DIC image:
%               single-page TIFF files
%               unsigned 16 bit
%               filename=baseFileName+'.tif'
% Normalized image:
%               2D matrix data, double float, [minOut,maxOut], MAT files
%               filename=baseFileName+'N'+'.mat'
% Corrected image (XY-drift):
%               filename=baseFileName+'C'+'.mat'
% Riese tranformed DIC (RT-DIC) image:
%               MAT file, 2D matrix data, double float, signed
%               filename=baseFileName+'R_t'+timepoint+'.mat'
% Post-processed RT-DIC image:
%               MAT file, 2D matrix data, double float
%               filename=baseFileName+'RP_t'+timepoint+'.mat'
% Post-processed gradient magnitude image:
%               MAT file, 2D matrix data, double float
%               filename=baseFileName+'GM_t'+timepoint+'.mat'
% Data list:    intensity (positive value)
%               filename=baseFileName+'INTDAT_t'+tpStart+'-'+tpEnd+'.mat'
%               gradient magnitude
%               filename=baseFileName+'GRDDAT_t'+tpStart+'-'+tpEnd+'.mat'
% Histogram:    intensity (positive value)
%               filename=baseFileName+'INTDAT_t'+tpStart+'-'+tpEnd+'.fig'
%               gradient magnitude
%               filename=baseFileName+'GRDDAT_t'+tpStart+'-'+tpEnd+'.fig'
% Stat file:    Excel file of stats of intensity and gradient
%               filename=baseFileName+'STATINT_t'+tpStart+'-'+tpEnd+'.xlsx'
% 8bit image:   scaled 8 bit corrected DIC image
%               filename=baseFileName+'CIMG_t'+timepoint+'.tif'
%               scaled 8 bit RT-DIC intensity
%               filename=baseFileName+'INTIMG_t'+timepoint+'.tif'
%               scaled 8 bit RT-DIC gradient magnitude
%               filename=baseFileName+'GRDIMG_t'+timepoint+'.tif'
%

fprintf('\n\n*** Starting ''ProcessRTDIC2DS'' ***\n');
fprintf('*** Processing of Still 2D DIC image with Riesz Transform ***\n');
DispDateTime;
tStart=tic;

% Preprocessing
DispDateTime;
PreProcess2DStill(baseFileName,minIn,maxIn,minOut,maxOut);

% Preprocessed Image
DispDateTime;
CreateCorrectedImage2DStill(baseFileName,scaleInt);

% Riesz transform
DispDateTime;
RieszTransformDIC2DStill(baseFileName,shear,cutSize);

% Trimming boundary
if flagTrim
    DispDateTime;
    TrimBoundary2DStill(baseFileName,marginXL,marginXU,marginYL,marginYU);
end

% PostProcessing (normalize by gradient)
DispDateTime;
PostProcess2DStill(baseFileName,sigmaXY,meanGrd);

% Analysis of intensity data
if flagAnalyze
    DispDateTime;
    AnalyzeIntensity2DStill(baseFileName,baseFileName,rangeInt);
end

% Creation of scaled 8 bit tiff image
if flagImage
    DispDateTime;
    % corrected DIC image
    CreateCorrectedImage2DStill(baseFileName,scaleInt);
    % RT-DIC image and gradient
    CreateIntensityImage2DStill(baseFileName,scaleInt,scaleGrd);
end


fprintf('*** Finishing ''ProcessRTDIC2DS'' ***\n');
DispDateTime;
tElapsed=toc(tStart);
fprintf('Total elapsed time = %.f sec\n\n',tElapsed);

end
