# Supplementary material for: Revealing chiral cell motility by 3D Riesz transform-differential interference contrast microscopy and computational kinematic analysis
Source: Nat Commun. 2017 Dec 19;8:2194. doi: 10.1038/s41467-017-02193-w (PMC5736583; doi:10.1038/s41467-017-02193-w)
Supplement: Supplementary file 18 — Supplementary Software 2 [file 41467_2017_2193_MOESM18_ESM.zip › CodeRT/RieszDICMaskXY.m]

 function mask=RieszDICMaskXY(sizeX,sizeY,angle,cutSize)
%
% Create mask for Riesz transform of DIC images
%
% 1st order transform along shear axis 
% for conversion of phase image to amplitude image
%
% 2nd order transform along perpendicular axis
% for inversion of brightfield absorption image
%
% High-pass filtering for flat-field correction
%                   
% sizeX:        width of image (pixel)
% sizeY:        height of image (pixel)
% angle:        shear angle (degree)
%               default value = 45 deg (top-left:bright, bottom-right:dark)
%                             = 225 deg (top-left:dark, bottom-right:bright)
% cutSize:      cut-off pixel size for high pass filter
%               freqCut = (cutSize-1)/nPixel*samplingFreq
%               TCut = nPixel/(cutSize-1)*pitch
%               default value = 3, TCut=256/(3-1)*64.5nm=8.26um
%


% Create mask for transform
% 1st order Riesz mask pallarel to DIC shear axis
mask1st=RieszMask1stXY(sizeX,sizeY,angle);
% 2st order Riesz mask perpendicular to DIC shear axis
mask2nd=RieszMask2ndXY(sizeX,sizeY,angle+90);
% high pass filer 
maskhp=HighPassFilterXY(sizeX,sizeY,cutSize);
mask=maskhp.*(mask1st+mask2nd);

end


function mask=RieszMask1stXY(sizeX,sizeY,angle)

% Create mask for 1st order Riesz transform
%   sizeX:   image size X
%   sizeY:   image size Y
%   angle:  rotation angle (degree)
%
%   Riesz operator = (-i)*<u.w>/||w||     w=(x,y), u=(cos(angle),sin(angle))
%


mask=zeros(sizeY,sizeX);
c=cos(angle*pi/180);
s=sin(angle*pi/180);

for x=1:sizeX
    for y=1:sizeY
        xs=x-1-(x>sizeX/2)*sizeX;
        ys=y-1-(y>sizeY/2)*sizeY;
        mask(y,x)=(xs.*c+ys.*s)/sqrt(xs.^2+ys.^2);
    end
end
% DC value=0
mask(1,1)=0;

% Riesz operator = (-i)*mask
mask=-1i*mask;

end


function mask=RieszMask2ndXY(sizeX,sizeY,angle)

% Create mask for 2nd order Riesz transform
%   sizeX:   image size X
%   sizeY:   image size Y
%   angle:  rotation angle (degree)
%
%   Riesz operator = ((-i)*<u.w>/||w||)^2
%                  = -<u,w>^2/||w||^2
%                           w=(x,y), u=(cos(angle),sin(angle))
%


mask=zeros(sizeY,sizeX);
c=cos(angle*pi/180);
s=sin(angle*pi/180);

for x=1:sizeX
    for y=1:sizeY
        xs=x-1-(x>sizeX/2)*sizeX;
        ys=y-1-(y>sizeY/2)*sizeY;
        mask(y,x)=-(xs.*c+ys.*s)^2/(xs.^2+ys.^2);
    end
end
% DC value=0
mask(1,1)=0;

% Riesz operator = mask + 0i
%
mask=complex(mask,0);

end


function mask=HighPassFilterXY(sizeX,sizeY,cutSize)
mask=ones(sizeY,sizeX);
if cutSize==0 end;
for x=-(cutSize-1):cutSize-1
    for y=-(cutSize-1):cutSize-1
        mask(y+1+(y<0)*sizeY,x+1+(x<0)*sizeX)=0;
    end
end

end
