# Supplementary material for: Revealing chiral cell motility by 3D Riesz transform-differential interference contrast microscopy and computational kinematic analysis
Source: Nat Commun. 2017 Dec 19;8:2194. doi: 10.1038/s41467-017-02193-w (PMC5736583; doi:10.1038/s41467-017-02193-w)
Supplement: Supplementary file 18 — Supplementary Software 2 [file 41467_2017_2193_MOESM18_ESM.zip › CodeRT/RieszTransformDIC2DStill.m]

function RieszTransformDIC2DStill(baseFileName,shear,cutSize)
%
% Riesz transform of still 2D preprocessed DIC images
%
% 1st order transform along shear axis 
% for conversion of phase image to amplitude image
%
% 2nd order transform along perpendicular axis
% for inversion of brightfield absorption image
%
% Input image:  preprocessed 2D DIC image data (normalized)
%               MAT file, 2D matrix data, double float 
%               filename=baseFileName+'C.mat'
%
% shear:        shear angle (degree)
%               default value = 45 deg (top-left:bright, bottom-right:dark)
% cutSize:      cut-off pixel size for high pass filter
%               freqCut = (cutSize-1)/nPixel*samplingFreq
%               TCut = nPixel/(cutSize-1)*pitch
%               default value = 3, TCut=256/(3-1)*64.5nm=8.26um
%
% Output image: Riese tranformed DIC image data
%               MAT file, 2D matrix data, double float, signed
%               filename=baseFileName+'R.mat'
%                   


fprintf('\n\n*** Starting ''RieszTransformDIC2DStill'' ***\n');
fprintf('*** Riesz transform of still 2D DIC image ***\n');
DispDateTime;
tStart=tic;

% Input and output filenames
fileNameDIC=[baseFileName 'C.mat'];
fileNameRiesz=[baseFileName 'R.mat'];
fprintf('\n\n*** Riesz Transform of DIC image ***\n');
disp(['from DIC   ' fileNameDIC]);
disp(['to Riesz Transform  ' fileNameRiesz]);
fprintf('shear angle= %.2f(deg)  cut-off pixel size for high pass filter=%d\n', shear,cutSize);

% Delete all existing output files
disp(['Deleting ' fileNameRiesz]);
delete(fileNameRiesz);

% Read DIC image
disp(['Reading DIC image from ' fileNameDIC]);
img=load(fileNameDIC);
img=img.img;
size2D=size(img);
nX=size2D(2);
nY=size2D(1);
fprintf('image size: nX= %d, nY= %d\n',nX,nY);

% Create mask for transform
mask=RieszDICMaskXY(nX,nY,shear,cutSize);

% Riesz transform
RieszImg=FourierFilter2D(img,mask);

% Write transformed image
disp(['Writing RTDIC image to   ' fileNameRiesz]);
ParSaveImage(fileNameRiesz,RieszImg);
    

fprintf('*** Finishing ''RieszTransformDIC2DStill'' ***\n');
DispDateTime;
tElapsed=toc(tStart);
fprintf('Total elapsed time = %.f sec\n\n',tElapsed);

end
