# Supplementary material for: Revealing chiral cell motility by 3D Riesz transform-differential interference contrast microscopy and computational kinematic analysis
Source: Nat Commun. 2017 Dec 19;8:2194. doi: 10.1038/s41467-017-02193-w (PMC5736583; doi:10.1038/s41467-017-02193-w)
Supplement: Supplementary file 18 — Supplementary Software 2 [file 41467_2017_2193_MOESM18_ESM.zip › CodeRT/RieszTransformDIC3D.m]

function RieszTransformDIC3D(baseFileName,tpStart,tpEnd,shear,cutSize,nPool)
%
% Riesz transform of 3D DIC images
%
% 1st order transform along shear axis 
% for conversion of phase image to amplitude image
%
% 2nd order transform along perpendicular axis
% for inversion of brightfield absorption image
%
% Input image:  preprocessed 3D DIC image data (normalized, drift compensated)
%               MAT file, 3D matrix data, double float 
%               filename=baseFileName+'C_t'+timepoint+'.mat'
%
% tpStart:      start timepoint
% tpEnd:        end timepoint
% shear:        shear angle (degree)
%               default value = 45 deg (top-left:bright, bottom-right:dark)
% cutSize:      cut-off pixel size for high pass filter
%               freqCut = (cutSize-1)/nPixel*samplingFreq
%               TCut = nPixel/(cutSize-1)*pitch
%               default value = 3, TCut=256/(3-1)*64.5nm=8.26um
% nPool:        poolsize for parallel pool
%
% Output image: Riese tranformed DIC image data
%               MAT file, 3D matrix data, double float, signed
%               filename=baseFileName+'R_t'+timepoint+'.mat'
%                   


fprintf('\n\n*** Starting ''RieszTransformDIC3D'' ***\n');
fprintf('*** Riesz transform of 3D DIC images ***\n');
DispDateTime;
tStart=tic;

% Input and output filenames
baseFileNameDIC=[baseFileName 'C_t'];
baseFileNameRiesz=[baseFileName 'R_t'];
fprintf('\n\n*** Riesz Transform of DIC image ***\n');
disp(['from DIC   ' baseFileNameDIC '**.mat']);
disp(['to Riesz Transform  ' baseFileNameRiesz '**.mat']);
fprintf('tpStart= %d  tpEnd= %d\n',tpStart,tpEnd);
fprintf('shear angle= %.2f(deg)  cut-off pixel size for high pass filter=%d\n', shear,cutSize);

% Read image size from the first image
firstFileNameImage=[baseFileNameDIC num2str(tpStart) '.mat'];
firstImg=ParLoad(firstFileNameImage);
size3D=size(firstImg.img);
nX=size3D(2);
nY=size3D(1);
nZ=size3D(3);
fprintf('image size: nX= %d, nY= %d, nZ= %d\n',nX,nY,nZ);

% Create mask for transform
mask=RieszDICMaskXY(nX,nY,shear,cutSize);


% Delete all existing output files
allFileNameRiesz=[baseFileNameRiesz '*.mat'];
disp(['Deleting ' allFileNameRiesz '...']);
delete(allFileNameRiesz);


% *** Riesz transform of DIC images ***
fprintf('\n*** Riesz Transform ***\n');
DispDateTime;
% Create parallel pool
parpool(nPool);
parfor tp=tpStart:tpEnd
    fileNameDIC=[baseFileNameDIC num2str(tp) '.mat'];
    fileNameRiesz=[baseFileNameRiesz num2str(tp) '.mat'];
    
    % Set variables
    RieszImg=zeros(size3D);
    
    % Read and transform z-stack images
    disp(['Reading DIC images from ' fileNameDIC]);
    DICImg=ParLoad(fileNameDIC);
    DICImg=DICImg.img;

    for z=1:nZ
        RieszImg(:,:,z)=FourierFilter2D(DICImg(:,:,z),mask);
    end

    % Write transformed z-stack images
    disp(['Writing RTDIC images to   ' fileNameRiesz]);
    ParSaveImage(fileNameRiesz,RieszImg);
    
end

% Shut down parallel pool
delete(gcp('nocreate'));


fprintf('*** Finishing ''RieszTransformDIC3D'' ***\n');
DispDateTime;
tElapsed=toc(tStart);
fprintf('Total elapsed time = %.f sec\n\n',tElapsed);

end
