# Supplementary material for: Revealing chiral cell motility by 3D Riesz transform-differential interference contrast microscopy and computational kinematic analysis
Source: Nat Commun. 2017 Dec 19;8:2194. doi: 10.1038/s41467-017-02193-w (PMC5736583; doi:10.1038/s41467-017-02193-w)
Supplement: Supplementary file 18 — Supplementary Software 2 [file 41467_2017_2193_MOESM18_ESM.zip › CodeRT/SmoothXY.m]

function sImg=SmoothXY(img,sigma)
%
% Smooth 3D image on XY-plane by gaussian filter
%

gX=GaussianKernel(sigma,ceil(sigma*3));
gY=gX';
% 3D gaussian smoothing
sImg=convn(img,gX,'same');
sImg=convn(sImg,gY,'same');

end
