# Supplementary material for: Revealing chiral cell motility by 3D Riesz transform-differential interference contrast microscopy and computational kinematic analysis
Source: Nat Commun. 2017 Dec 19;8:2194. doi: 10.1038/s41467-017-02193-w (PMC5736583; doi:10.1038/s41467-017-02193-w)
Supplement: Supplementary file 18 — Supplementary Software 2 [file 41467_2017_2193_MOESM18_ESM.zip › CodeRT/SplitIntoOverlappingBlock.m]

function [nBlock,readOffset,readSize,writeOffset,writeSize]=SplitIntoOverlappingBlock(dataSize,blockSize,overlapSize)

% Split data into overlapping blocks for separate convolution
% Inputs:
%   dataSize:   total number of data
%   blockSize:  core size of block
%               that does not receive boundary effect of filtering
%   ovelapSize: size of overlapping data (should be larger than filter size)
%
%   marginSize: half of overlapSize (> half of filter size)
%
% Outputs:
%   nBlock:             number of blocks
%   readOffset(block):  offset of read data for convolution
%   readSize(block):    block size of read data for convolution
%   writeOffset(block): offset of valid data for writing after convolution
%   writeSize(block):   block size of valid data for writing after convolution
%
% Setting of parameters for gaussian filter
%   size of gaussian filter: 6*sigma+1 (for +/-3sigma)
%   size of overlap > size of filter
%       sigma   filter size     minumum overlap
%           1       7                8
%           2       13              16
%           3       19              32
%           4       25              32
%           5       31              32
%
%   default values for sigma<=5
%       blockSize=32;
%       overlapSize=32;
%       marginSize=16;
%

marginSize=overlapSize/2;
nBlock=ceil((dataSize-overlapSize)/blockSize)+(dataSize<=blockSize);

for block=1:nBlock
    if block==1
        readSize(block)=blockSize+overlapSize;
        writeSize(block)=blockSize+marginSize;
        readOffset(block)=0;
        writeOffset(block)=0;
    else
        readSize(block)=blockSize+overlapSize;
        writeSize(block)=blockSize;
        readOffset(block)=blockSize*block-overlapSize;
        writeOffset(block)=blockSize*block-marginSize;
    end
    if block==nBlock
        readSize(block)=(block==1)*dataSize+(block~=1)*(dataSize-readOffset(block));
        writeSize(block)=(block==1)*dataSize+(block~=1)*(dataSize-writeOffset(block));
    end
end

%{
% Print results
fprintf('total number of data       = %d\n',dataSize);
fprintf('size of valid block        = %d\n',blockSize);
fprintf('size of overlapping data   = %d\n',overlapSize);
fprintf('size of margin (overlap/2) = %d\n',marginSize);
fprintf('number of blocks           = %d\n',nBlock);
for block=1:nBlock
    fprintf('block %d   read data from %d to %d (size=%d)   write valid data from %d to %d (size=%d)\n'...
        ,block,readOffset(block)+1,readOffset(block)+readSize(block),readSize(block),writeOffset(block)+1,writeOffset(block)+writeSize(block),writeSize(block));
end
%}

end


        
