# Supplementary material for: Revealing chiral cell motility by 3D Riesz transform-differential interference contrast microscopy and computational kinematic analysis
Source: Nat Commun. 2017 Dec 19;8:2194. doi: 10.1038/s41467-017-02193-w (PMC5736583; doi:10.1038/s41467-017-02193-w)
Supplement: Supplementary file 18 — Supplementary Software 2 [file 41467_2017_2193_MOESM18_ESM.zip › CodeRT/SPOMF.m]

function [xDrift,yDrift] = SPOMF(refImg,testImg,nStep)
%
% Calculate horizontal drift between two imagesby SPOMF
%
% refImg:       reference image
% testImg:      test image
% step          step for interpolation (default= 0.001 pixel)

step=1/nStep;
size2D=size(refImg);
sizeX=size2D(2);
sizeY=size2D(1);
xCenter=sizeX/2+1;
yCenter=sizeY/2+1;

% *** Calculate phase correlation ***
% Fourier transform of two images
fRef=fft2(double(refImg));
fTest=fft2(double(testImg));
% Phase correlation of fft images
%   (fTest/|fTest|)*(fRef*/|fRef*|)
% Extract phase (if f=0 then phase=0)
fRefPhase=fRef./(abs(fRef)+(abs(fRef)==0));
fTestPhase=fTest./(abs(fTest)+(abs(fTest)==0));
% Dot product of fTestPhase and fRefPhase*
fRefPhaseConj=conj(fRefPhase);
fCorr=fTestPhase.*fRefPhaseConj;
corr=real(ifft2(fCorr));
% Centering   center=(sizeY/2+1,sizeX/2+1)
corr=fftshift(corr);
% Now drift is represented as the shift of the peak position from the center in
% image corr
    

   
% ***Calculate peak shift of correlation image ***    
% Determine coarse peak position
[corrPeakCoarse,xPeakCoarse,yPeakCoarse]=maxIndex(corr);
% fprintf('Coarse Peak=%f at [%d,%d]\n',corrPeakCoarse,xPeakCoarse,yPeakCoarse);
% imsc(corr);

xCoarse=xPeakCoarse-1:xPeakCoarse+1;
xFine=xPeakCoarse-1:step:xPeakCoarse+1;
corrXCoarse=corr(yPeakCoarse,xPeakCoarse-1:xPeakCoarse+1);
polyX=polyfit(xCoarse,corrXCoarse,2);
corrXFine=polyval(polyX,xFine);
[corrXPeakFine,indexXPeak]=max(corrXFine);
xPeakFine=xFine(indexXPeak);
xDrift=xPeakFine-xCenter;

yCoarse=yPeakCoarse-1:yPeakCoarse+1;
yFine=yPeakCoarse-1:step:yPeakCoarse+1;
corrYCoarse=corr(yPeakCoarse-1:yPeakCoarse+1,xPeakCoarse)';
polyY=polyfit(yCoarse,corrYCoarse,2);
corrYFine=polyval(polyY,yFine);
[corrYPeakFine,indexYPeak]=max(corrYFine);
yPeakFine=yFine(indexYPeak);
yDrift=yPeakFine-yCenter;


end
