# Supplementary material for: Revealing chiral cell motility by 3D Riesz transform-differential interference contrast microscopy and computational kinematic analysis
Source: Nat Commun. 2017 Dec 19;8:2194. doi: 10.1038/s41467-017-02193-w (PMC5736583; doi:10.1038/s41467-017-02193-w)
Supplement: Supplementary file 18 — Supplementary Software 2 [file 41467_2017_2193_MOESM18_ESM.zip › CodeRT/ThresholdRTDDIC2D.m]

function ThresholdRTDDIC2D(baseFileName,tpStart,tpEnd,thRTDIC,nPool)
%
% Thredhold 2D RT-DIC images
%
% Input image:  MAT file, 2D matrix data, double float, signed
%               filename=baseFileName+'R_t'+timepoint+'.mat'
%
%
%
% Output image: overwritten image data
%               MAT file, 2D matrix data, double float, signed
%               filename=baseFileName+'R_t'+timepoint+'.mat'
%
%
%                   

fprintf('\n\n*** Starting ''ThresholdRTDDIC2D'' ***\n');
fprintf('*** Threshold 2D RTDDIC images ***\n');
DispDateTime;
tStart=tic;

% Input and output filenames
baseFileNameRiesz=[baseFileName 'R_t'];
disp(['Source image:  ' baseFileNameRiesz '**.mat']);
fprintf('tpStart= %d  tpEnd= %d\n',tpStart,tpEnd);
fprintf('threshold=%d\n',thRTDIC);

% Read image size from the first image
firstFileNameImage=[baseFileNameRiesz num2str(tpStart) '.mat'];
firstImg=ParLoad(firstFileNameImage);
size2D=size(firstImg.img);
nX=size2D(2);
nY=size2D(1);
fprintf('image size: nX= %d, nY= %d\n',nX,nY);


% *** Thresholding ***
% Create parallel pool
parpool(nPool);
parfor tp=tpStart:tpEnd

    % Read RT-DIC image
    fileNameRiesz=[baseFileNameRiesz num2str(tp) '.mat'];
    disp(['Reading images from ' fileNameRiesz]);
	RieszImg=ParLoad(fileNameRiesz);
	RieszImg=RieszImg.img;
    
    % Thresholding
    RieszImg=RieszImg-thRTDIC;
    RieszImg=(RieszImg>0).*RieszImg;
    
    % Delete RT-DIC image
    delete(fileNameRiesz);

    % Write trimmed RT-DIC image
    disp(['Rewriting thresholded image to   ' fileNameRiesz]);
    ParSaveImage(fileNameRiesz,RieszImg);
    
end

% Shut down parallel pool
delete(gcp('nocreate'));

fprintf('*** Finishing ''ThresholdRTDDIC2D'' ***\n');
DispDateTime;
tElapsed=toc(tStart);
fprintf('Total elapsed time = %.f sec\n\n',tElapsed);
    
end


    
