# Supplementary material for: Revealing chiral cell motility by 3D Riesz transform-differential interference contrast microscopy and computational kinematic analysis
Source: Nat Commun. 2017 Dec 19;8:2194. doi: 10.1038/s41467-017-02193-w (PMC5736583; doi:10.1038/s41467-017-02193-w)
Supplement: Supplementary file 18 — Supplementary Software 2 [file 41467_2017_2193_MOESM18_ESM.zip › CodeRT/TrimBoundary2DStill.m]

function TrimBoundary2DStill(baseFileName,marginXL,marginXU,marginYL,marginYU)
%
% Trim boundary voxels of still 2D image
%
% Input image:  MAT file, 2D matrix data, double float, signed
%               filename=baseFileName+'R.mat'
%
% marginXL:     margin X lower  (trim x=1:marginXL)
% marginXU:     margin X upper  (trim x=nX-marginXU+1:nX)
% marginYL:     margin Y lower  (trim y=1:marginYL)
% marginYU:     margin X upper  (trim y=nY-marginYU+1:nY)
%
%
% Output image: overwritten image data
%               MAT file, 2D matrix data, double float, signed
%               filename=baseFileName+'R.mat'
%
%
%                   

fprintf('\n\n*** Starting ''TrimBoundary2DStill'' ***\n');
fprintf('*** Trim boundary voxels of 2D images ***\n');
DispDateTime;
tStart=tic;

% Input and output filenames
fileNameRiesz=[baseFileName 'R.mat'];
fprintf('\n\n*** Trim boundary voxels of 2D images ***\n');
disp(['Source image:  ' fileNameRiesz]);
fprintf('Margin:  XLower=%d, XUpper=%d, YLower=%d, YUpper=%d\n',marginXL,marginXU,marginYL,marginYU);

% if no margins then return
if (marginXL==0) && (marginXU==0) && (marginYL==0) && (marginYU==0)
    fprintf('\n*** No margins. Return without trimming. ***\n\n');
    return
end

% Read image
disp(['Reading images from ' fileNameRiesz]);
RieszImg=load(fileNameRiesz);
RieszImg=RieszImg.img;
size2D=size(RieszImg);
nX=size2D(2);
nY=size2D(1);
fprintf('image size: nX= %d, nY= %d\n',nX,nY);


% *** Trim bounary voxels ***
if marginXL
    RieszImg(:,1:marginXL)=0;
end
if marginXU
    RieszImg(:,nX-marginXU+1:nX)=0;
end
if marginYL
    RieszImg(1:marginYL,:)=0;
end
if marginYU
    RieszImg(nY-marginYU+1:nY,:)=0;
end
    
% Delete RT-DIC image
delete(fileNameRiesz);

% Write trimmed RT-DIC image
disp(['Rewriting trimmed image to   ' fileNameRiesz]);
save(fileNameRiesz,RieszImg);


fprintf('*** Finishing ''TrimBoundary2DStill'' ***\n');
DispDateTime;
tElapsed=toc(tStart);
fprintf('Total elapsed time = %.f sec\n\n',tElapsed);
    
end


    
