# Supplementary material for: Revealing chiral cell motility by 3D Riesz transform-differential interference contrast microscopy and computational kinematic analysis
Source: Nat Commun. 2017 Dec 19;8:2194. doi: 10.1038/s41467-017-02193-w (PMC5736583; doi:10.1038/s41467-017-02193-w)
Supplement: Supplementary file 18 — Supplementary Software 2 [file 41467_2017_2193_MOESM18_ESM.zip › CodeRT/TrimBoundary3D.m]

function TrimBoundary3D(baseFileName,tpStart,tpEnd,marginXL,marginXU,marginYL,marginYU,nPool)
%
% Trim boundary voxels of 3D images
%
% Input image:  MAT file, 3D matrix data, double float, signed
%               filename=baseFileName+'R_t'+timepoint+'.mat'
%
% marginXL:     margin X lower  (trim x=1:marginXL)
% marginXU:     margin X upper  (trim x=nX-marginXU+1:nX)
% marginYL:     margin Y lower  (trim y=1:marginYL)
% marginYU:     margin X upper  (trim y=nY-marginYU+1:nY)
%
%
% Output image: overwritten image data
%               MAT file, 3D matrix data, double float, signed
%               filename=baseFileName+'R_t'+timepoint+'.mat'
%
%
%                   

fprintf('\n\n*** Starting ''TrimBoundary3D'' ***\n');
fprintf('*** Trim boundary voxels of 3D images ***\n');
DispDateTime;
tStart=tic;

% Input and output filenames
baseFileNameRiesz=[baseFileName 'R_t'];
fprintf('\n\n*** Trim boundary voxels of 3D images ***\n');
disp(['Source image:  ' baseFileNameRiesz '**.mat']);
fprintf('tpStart= %d  tpEnd= %d\n',tpStart,tpEnd);
fprintf('Margin:  XLower=%d, XUpper=%d, YLower=%d, YUpper=%d\n',marginXL,marginXU,marginYL,marginYU);

% if no margins then return
if (marginXL==0) && (marginXU==0) && (marginYL==0) && (marginYU==0)
    fprintf('\n*** No margins. Return without trimming. ***\n\n');
    return
end

% Read image size from the first image
firstFileNameImage=[baseFileNameRiesz num2str(tpStart) '.mat'];
firstImg=ParLoad(firstFileNameImage);
size3D=size(firstImg.img);
nX=size3D(2);
nY=size3D(1);
nZ=size3D(3);
fprintf('image size: nX= %d, nY= %d, nZ= %d\n',nX,nY,nZ);


% *** Trim bounary voxels ***
% Create parallel pool
parpool(nPool);
parfor tp=tpStart:tpEnd

    % Read RT-DIC images
    fileNameRiesz=[baseFileNameRiesz num2str(tp) '.mat'];
    disp(['Reading images from ' fileNameRiesz]);
	RieszImg=ParLoad(fileNameRiesz);
	RieszImg=RieszImg.img;
    
    % trim data
    if marginXL
        RieszImg(:,1:marginXL,:)=0;
    end
    if marginXU
        RieszImg(:,nX-marginXU+1:nX,:)=0;
    end
    if marginYL
        RieszImg(1:marginYL,:,:)=0;
    end
    if marginYU
        RieszImg(nY-marginYU+1:nY,:,:)=0;
    end
    
    % Delete RT-DIC images
    delete(fileNameRiesz);

    % Write trimmed RT-DIC images
    disp(['Rewriting trimmed images to   ' fileNameRiesz]);
    ParSaveImage(fileNameRiesz,RieszImg);
    
end

% Shut down parallel pool
delete(gcp('nocreate'));

fprintf('*** Finishing ''TrimBoundary3D'' ***\n');
DispDateTime;
tElapsed=toc(tStart);
fprintf('Total elapsed time = %.f sec\n\n',tElapsed);
    
end


    
