# Supplementary material for: Revealing chiral cell motility by 3D Riesz transform-differential interference contrast microscopy and computational kinematic analysis
Source: Nat Commun. 2017 Dec 19;8:2194. doi: 10.1038/s41467-017-02193-w (PMC5736583; doi:10.1038/s41467-017-02193-w)
Supplement: Supplementary file 18 — Supplementary Software 2 [file 41467_2017_2193_MOESM18_ESM.zip › CodeRT/VectorizeMatrixDataWithMask.m]

function validdatavector=VectorizeMatrixDataWithMask(datamat,maskmat)

datamat=double(datamat);
maskmat=double(maskmat>0);

datavector=reshape(datamat,[],1);
maskvector=reshape(maskmat,[],1);
maskdatamat=cat(2,maskvector,datavector);
sorteddatamat=sortrows(maskdatamat,-1);
numberMD=sum(maskvector);
validdatavector=sorteddatamat(1:numberMD,2);
validdatavector=sort(validdatavector,'ascend');
validdatavector=validdatavector';

end
