# Supplementary material for: Revealing chiral cell motility by 3D Riesz transform-differential interference contrast microscopy and computational kinematic analysis
Source: Nat Commun. 2017 Dec 19;8:2194. doi: 10.1038/s41467-017-02193-w (PMC5736583; doi:10.1038/s41467-017-02193-w)
Supplement: Supplementary file 19 — Supplementary Software 3 [file 41467_2017_2193_MOESM19_ESM.zip]

Archive with 45 entries (45 files):
- CodeStructure/AnalyzeCurvature2DStill.m
- CodeStructure/CalculateCurvature2DStill.m
- CodeStructure/CalculateDerivatives2DFSZSeparate.m
- CodeStructure/CalculateDerivatives3DFSZSeparate.m
- CodeStructure/CalculateOrientation2DStill.m
- CodeStructure/CalculateOrientationCell3D.m
- CodeStructure/CalculateOrientationFiber3D.m
- CodeStructure/clearall.m
- CodeStructure/clearallp.m
- CodeStructure/closeall.m
- CodeStructure/CreateCentroidImage3D.m
- CodeStructure/CreateCurvatureImage2DStill.m
- CodeStructure/CreateOrientationImage2DStill.m
- CodeStructure/CreateOrientationImage3D.m
- CodeStructure/CreateTrackImage3D.m
- CodeStructure/DataListCurvature2DStill.m
- CodeStructure/DeleteListCurvature2DStill.m
- CodeStructure/DeleteListVelocityCell3D.m
- CodeStructure/DeleteListVelocityFiber3D.m
- CodeStructure/DemoStructureDicty3D.m
- CodeStructure/DemoStructureGrowthCone3D.m
- CodeStructure/DemoStructureNeurite2D.m
- CodeStructure/DispDateTime.m
- CodeStructure/GaussianKernel.m
- CodeStructure/HistCurvature2DStill.m
- CodeStructure/HistogramVectorizedDataSimple.m
- CodeStructure/LocalOrientation2D.m
- CodeStructure/LocalOrientation3D.m
- CodeStructure/NormalizeVector2D.m
- CodeStructure/NormalizeVector3D.m
- CodeStructure/OrientationToTip3D.m
- CodeStructure/ParLoad.m
- CodeStructure/ParSaveImage.m
- CodeStructure/RetroTrackSmooth3D.m
- CodeStructure/StatCurvature2DStill.m
- CodeStructure/StatVectorizedDataSimple.m
- CodeStructure/Structure2DS.m
- CodeStructure/StructureCell3DT.m
- CodeStructure/StructureFiber3DT.m
- CodeStructure/TestCurvature2DStill.m
- CodeStructure/TestNormalityOneSample.m
- CodeStructure/VectorizeMatrixDataWithMask.m
- CodeStructure/WeightedCentroid3D.m
- LICENSE.txt
- READMESoftware3.pdf
