# Supplementary material for: Revealing chiral cell motility by 3D Riesz transform-differential interference contrast microscopy and computational kinematic analysis
Source: Nat Commun. 2017 Dec 19;8:2194. doi: 10.1038/s41467-017-02193-w (PMC5736583; doi:10.1038/s41467-017-02193-w)
Supplement: Supplementary file 19 — Supplementary Software 3 [file 41467_2017_2193_MOESM19_ESM.zip › CodeStructure/AnalyzeCurvature2DStill.m]

function AnalyzeCurvature2DStill(baseFileNameStr,baseFileNameData,thImage,thCLinear,thCTip,thCEdge,rangeCurv)
%
% Analyze 2D angular velocity without structural information
%
% data
%   angular velocity: 
%               signed scalar value (deg/s)
%               Z-axis component of 3D angular velocity vector
%               plus: right-handed (clockwise) from downward view along Z-axis
%   curvature:  omega/velocity magnitude (1/nm)
%
%
% Create data list of angular velocity along various directions
% Create histogram
% Calculate stats
% Perform normality tests and one-sample tests
% Delete data list after calculation
%

closeall;DispDateTime;
DataListCurvature2DStill(baseFileNameStr,baseFileNameData,thImage,thCLinear,thCTip,thCEdge);
HistCurvature2DStill(baseFileNameStr,baseFileNameData,thImage,thCLinear,thCTip,thCEdge,rangeCurv,rangeCurv/100,'yellow');
StatCurvature2DStill(baseFileNameStr,baseFileNameData,thImage,thCLinear,thCTip,thCEdge);
TestCurvature2DStill(baseFileNameStr,baseFileNameData,thImage,thCLinear,thCTip,thCEdge);
DeleteListCurvature2DStill(baseFileNameData,thImage,thCLinear,thCTip,thCEdge);
