# Supplementary material for: Revealing chiral cell motility by 3D Riesz transform-differential interference contrast microscopy and computational kinematic analysis
Source: Nat Commun. 2017 Dec 19;8:2194. doi: 10.1038/s41467-017-02193-w (PMC5736583; doi:10.1038/s41467-017-02193-w)
Supplement: Supplementary file 19 — Supplementary Software 3 [file 41467_2017_2193_MOESM19_ESM.zip › CodeStructure/CalculateCurvature2DStill.m]

function CalculateCurvature2DStill(baseFileName,xPitch,yPitch,stepLength,nStep)
%
% Calculate curvature from 2D still image
%
% Input:        2D Image data
%               MAT file, 2D matrix data, double float, positive values
%               filename=baseFileName+'RP.mat'
%
%               local orientation and structure index
%               filename=baseFileName+'ORI.mat'
%               (ori.oriX, ori.oriY, ori.CLinear, ori.CTip, ori.cEdge)
%
% outerScale:   outer (integration) scale for Gaussian smoothing
% xPitch:       image pitch along X-axis (nm/pixel)
% yPitch:       image pitch along Y-axis (nm/pixel)
% stepLength:   step length for trace (nm)
% nStep:        number of steps 
%
% Output:       double mat files
%               filename=baseFileName+'CRV.mat'
%
% curv:         curvature
%


fprintf('\n\n*** Starting ''CalculateCurvature2DStill'' ***\n');
fprintf('*** Calculate curvature of 2D still image ***\n');
DispDateTime;
tStart=tic;

% Total arc length for trace
arcTotal=stepLength*nStep*2;

% Input and output filenames
fileNameImage=[baseFileName 'RP.mat'];
fileNameOri=[baseFileName 'ORI.mat'];
fileNameCurv=[baseFileName 'CRV.mat'];
disp(['from ' fileNameImage]);
disp(['from ' fileNameOri]);
disp(['to   ' fileNameCurv]);
fprintf('step length = %f\n',stepLength);
fprintf('number of steps = %d\n',nStep);
fprintf('total arc length for trace = %f\n',arcTotal);

% Delete all existing output files
fclose('all');
disp(['Deleting ' fileNameCurv]);
delete(fileNameCurv);

% Read image
disp(['Reading image from      ' fileNameImage]);
img=load(fileNameImage);
img=img.img;
img=(img>0).*img;
size2D=size(img);
nX=size2D(2);
nY=size2D(1);
fprintf('image size: nX= %d, nY= %d\n',nX,nY);
disp(['image width  (X) = ' num2str(nX) ' pixels,  Xpitch = ' num2str(xPitch) ' nm,  real width = ' num2str(xPitch*nX) ' nm']);
disp(['image height (Y) = ' num2str(nY) ' pixels,  Ypitch = ' num2str(yPitch) ' nm,  real height= ' num2str(yPitch*nY) ' nm']);
% Grid data
[Xgrid,Ygrid]=meshgrid(0:xPitch:xPitch*(nX-1),0:yPitch:yPitch*(nY-1));


% Read orientation and certainty
disp(['Reading orientation from      ' fileNameOri]);
ori=ParLoad(fileNameOri);
oriX=ori.oriX;
oriY=ori.oriY;

% set initial values
xF=Xgrid;
yF=Ygrid;
oriFX=oriX;
oriFY=oriY;
oriFVector=cat(3,oriFX,oriFY);
xB=Xgrid;
yB=Ygrid;
oriBX=oriX;
oriBY=oriY;
oriBVector=cat(3,oriBX,oriBY);
angleTotal=zeros(size2D);

% Main loop
for i=1:nStep
    % Next forward position
    xN=xF+oriFX.*stepLength;
    yN=yF+oriFY.*stepLength;
    % Orientation at next forward position (oriN)
    oriNX=interp2(Xgrid,Ygrid,oriX,xN,yN,'linear');
    oriNY=interp2(Xgrid,Ygrid,oriY,xN,yN,'linear');
    oriNVector=cat(3,oriNX,oriNY);        
    [dummy,oriNVector]=NormalizeVector2D(oriNVector);
    % Flip sign of oriN if dot(oriF,oriN)<0 (|angle|>180)
    sgnN=sign(sign(dot(oriFVector,oriNVector))*2+1);
    oriNVector=sgnN.*oriNVector;
    % Angular difference between oriF and oriN
    cFN=Cross2D(oriFVector,oriNVector);
    dFN=dot(oriFVector,oriNVector,3);
    angleFN=real(atan2(cFN,dFN));
    angleTotal=angleTotal+angleFN;
    % Move forward
    xF=xN;
    yF=yN;
    oriFVector=oriNVector;
    oriFX=oriFVector(:,:,1);
    oriFY=oriFVector(:,:,2);

    % Previous backward position
    xP=xB-oriBX.*stepLength;
    yP=yB-oriBY.*stepLength;
    % Orientation at next forward position (oriP)
    oriPX=interp2(Xgrid,Ygrid,oriX,xP,yP,'linear');
    oriPY=interp2(Xgrid,Ygrid,oriY,xP,yP,'linear');
    oriPVector=cat(3,oriPX,oriPY);        
    [dummy,oriPVector]=NormalizeVector2D(oriPVector);
    % Flip sign of oriP if dot(oriB,oriP)<0 (|angle|>180)
    sgnP=sign(sign(dot(oriPVector,oriBVector))*2+1);
    oriPVector=sgnP.*oriPVector;
    % Angular difference between oriB and oriP
    cPB=Cross2D(oriPVector,oriBVector);
    dPB=dot(oriPVector,oriBVector,3);
    anglePB=real(atan2(cPB,dPB));
    angleTotal=angleTotal+anglePB;
    % Move backward
    xB=xP;
    yB=yP;
    oriBVector=oriPVector;
    oriBX=oriBVector(:,:,1);
    oriBY=oriBVector(:,:,2);
end

arcTotal=stepLength*nStep*2;
curv=angleTotal/arcTotal;
curv=(img>0).*curv;


% Write orientation and certainty
disp(['Writing orientation and certainty to   ' fileNameCurv]);
save(fileNameCurv,'curv');


fprintf('*** Finishing ''CalculateCurvature2DStill'' ***\n');
DispDateTime;
tElapsed=toc(tStart);
fprintf('Total elapsed time = %.f sec\n\n',tElapsed);
   
end


function c=Cross2D(a,b)

ax=a(:,:,1);
ay=a(:,:,2);
bx=b(:,:,1);
by=b(:,:,2);
c=ax.*by-ay.*bx;

end
