# Supplementary material for: Revealing chiral cell motility by 3D Riesz transform-differential interference contrast microscopy and computational kinematic analysis
Source: Nat Commun. 2017 Dec 19;8:2194. doi: 10.1038/s41467-017-02193-w (PMC5736583; doi:10.1038/s41467-017-02193-w)
Supplement: Supplementary file 19 — Supplementary Software 3 [file 41467_2017_2193_MOESM19_ESM.zip › CodeStructure/CalculateOrientation2DStill.m]

function CalculateOrientation2DStill(baseFileName,outerScale,xSeed,ySeed,meanGrd,xPitch,yPitch)
%
% Calculate 2D local orientation from structure tensor
% for still image
%
% Input:        RT-DIC Image data
%               MAT file, 2D matrix data, double float, positive values
%               filename=baseFileName+'RP.mat'
%
% outerScale:   outer (integration) scale for Gaussian smoothing
% xSeed:        proximal seed point for conversion of orientation to direction
% ySeed:        
% meanGrd:      mean gradient magnitude for normalization of cTip
% xPitch:       image pitch along X-axis (nm/pixel)
% yPitch:       image pitch along Y-axis (nm/pixel)
%
%                   Image derivative (central difference of ImgSeq)
%                       Ix, Iy
%                   Structure tensor
%                       T= [Gout*(Ix.^2)    Gout*(Ix.*Iy);
%                           Gout*(Ix.*Iy)   Gout*(Iy.^2)]
%                   Eigenvectors and eigenvalues of T
%                       e1, e2,  l1, l2 (l1>=l2>0)
%                       T=l1e1e1'+l2e2e2'
%                       e1: orientation of gradient
%                       e2: orientation of fiber-like structure
%                   Certainty
%                       cLinear=(l1-l2)/(l1+l2)     of fiber-like structure     0<=cLinear<=1
%                       cSpherical=2*l2/(l1+l2)     of spherical structure      0<=cSpherical<=1
%                       cLinear+cSpherical=1
%                       TLinear=e1e1'
%                       TSpherical=(e1e1'+e2e2')/2
%                       T=(l1+l2)*[cLinear*TLinear+cSpherical*TSpherical]
%                   Polarity vector
%                       vp=[Gout*Ix,Gout*Iy]/meanGrd (normalized by mean magnitude of gradient)
%                       cTip=-dot(e2,vp)
%                           +:  antiparallel (distal end)
%                           -:  parallel (proximal end)
%                           0:  vertical (middle)
%                       cEdge=-dot(er,vp)
%                           +:  antiparallel (distal end)
%                           -:  parallel (proximal end)
%                           0:  vertical (middle)                   
%                   Conversion from orientation to direction
%                       direction and position vector from centroid should be on the same side
%                       (angle<90deg, dot product>0)
%                       position=[x-xCentroid,y-zCentroid]
%                       orientation=(1-sign(dot(orientation,position)*2).*orientation
%
% Output:       double mat files
%               filename=baseFileName+'ORI.mat'
%
% oriX:         2D local orientration unit vector
% oriY:
% cLinear:      certainty of fiber structure
% cTip:         certainty of tip structure
% cEdge:        certainty of distal edge structure
%


fprintf('\n\n*** Starting ''CalculateOrientation2DStill'' ***\n');
fprintf('*** Calculate 2D local orientation and certainty of structures from structure tensor ***\n');
DispDateTime;
tStart=tic;

% Input and output filenames
fileNameImage=[baseFileName 'RP.mat'];
fileNameOri=[baseFileName 'ORI.mat'];
disp(['from ' fileNameImage]);
disp(['to   ' fileNameOri]);
fprintf('outer(integration) scale=%d\n',outerScale);
fprintf('seed point= [%d,%d]\n',xSeed,ySeed);
fprintf('mean gradient magnitude for normalization of cTip =%d\n',meanGrd);

% Delete all existing output files
fclose('all');
disp(['Deleting ' fileNameOri]);
delete(fileNameOri);

% Read image
disp(['Reading image from      ' fileNameImage]);
img=load(fileNameImage);
img=img.img;
img=double(img);
img=(img>0).*img;
size2D=size(img);
nX=size2D(2);
nY=size2D(1);
fprintf('image size: nX= %d, nY= %d\n',nX,nY);
disp(['image width  (X) = ' num2str(nX) ' pixels,  Xpitch = ' num2str(xPitch) ' nm,  real width = ' num2str(xPitch*nX) ' nm']);
disp(['image height (Y) = ' num2str(nY) ' pixels,  Ypitch = ' num2str(yPitch) ' nm,  real height= ' num2str(yPitch*nY) ' nm']);


% Calculate local orientation
[e2X,e2Y,cLinear,cTip,cEdge]...
    =LocalOrientation2D(img,outerScale,xSeed,ySeed,meanGrd);
% Convert to real value by multiplying by pitch
e2X=xPitch*e2X;
e2Y=yPitch*e2Y;
% Norm of converted vector
e2Norm=sqrt(e2X.^2+e2Y.^2);
% unit vector for local orientation
oriX=e2X./e2Norm;
oriY=e2Y./e2Norm;

% Thresholding by positive intensity
mask=(img>0);
oriX=mask.*oriX;
oriY=mask.*oriY;
cLinear=mask.*cLinear;
cTip=mask.*cTip;
cEdge=mask.*cEdge;

% Write orientation and certainty
disp(['Writing orientation and certainty to   ' fileNameOri]);
save(fileNameOri,'oriX','oriY','cLinear','cTip','cEdge');

fprintf('*** Finishing ''CalculateOrientation2DStill'' ***\n');
DispDateTime;
tElapsed=toc(tStart);
fprintf('Total elapsed time = %.f sec\n\n',tElapsed);
   
end
