# Supplementary material for: Revealing chiral cell motility by 3D Riesz transform-differential interference contrast microscopy and computational kinematic analysis
Source: Nat Commun. 2017 Dec 19;8:2194. doi: 10.1038/s41467-017-02193-w (PMC5736583; doi:10.1038/s41467-017-02193-w)
Supplement: Supplementary file 19 — Supplementary Software 3 [file 41467_2017_2193_MOESM19_ESM.zip › CodeStructure/CalculateOrientationFiber3D.m]

function CalculateOrientationFiber3D(baseFileName,tpStart,tpEnd,outerScale,xSeed,ySeed,zSeed,meanGrd,xPitch,yPitch,zPitch,nPool)
%
% Calculate 3D local orientation from structure tensor
% for fiber structures extending from the bottom surface
%
% Input:        RT-DIC Image data
%               MAT file, 3D matrix data, double float, positive values
%               filename=baseFileName+'RP_t'+timepoint+'.mat'
%
% tpStart:      start timepoint
% tpEnd:        end timepoint
% outerScale:   outer (integration) scale for Gaussian smoothing
% xSeed:        proximal seed point for conversion of orientation to direction
% ySeed:        
% zSeed:        should be at or beyond the bottom surface
% meanGrd:      mean gradient magnitude for normalization of cTip
% xPitch:       image pitch along X-axis (nm/pixel)
% yPitch:       image pitch along Y-axis (nm/pixel)
% zPitch:       image pitch along Z-axis (nm/pixel)
% nPool:        poolsize for parallel pool
%
%                   Image derivative (central difference of ImgSeq)
%                       Ix, Iy, Iz
%                   Structure tensor
%                       T= [Gout*(Ix.^2)    Gout*(Ix.*Iy)   Gout*(Ix.*Iz);
%                           Gout*(Ix.*Iy)   Gout*(Iy.^2)    Gout*(Iy.*Iz);
%                           Gout*(Ix.*Iz)   Gout*(Iy.*Iz)   Gout*(Iz^2)]
%                   Eigenvectors and eigenvalues of T
%                       e1, e2, e3,  l1, l2, l3 (l1>=l2>=l3>0)
%                       T=l1e1e1'+l2e2e2'+l3e3e3'
%                       e1: orientation of gradient
%                       e3: orientation of fiber-like structure
%                   Certainty
%                       cPlanar=(l1-l2)/(l1+l2+l3)       of surface structure        0<=cPlanar<=1
%                       cLinear=2*(l2-l3)/(l1+l2+l3)     of fiber-like structure     0<=cLinear<=1
%                       cSpherical=3*l3/(l1+l2+l3)       of spherical structure      0<=cSpherical<=1
%                       cPlanar+cLinear+cSpherical=1
%                       cA=cPlanar+cLinear=1-cSpherical=(l1+l2-2*l3)/(l1+l2+l3)
%                       TPlanar=e1e1'
%                       TLinear=(e1e1'+e2e2')/2
%                       TSpherical=(e1e1'+e2e2'+e3e3')/3
%                       T=(l1+l2+l3)*[cPlanar*TPlanar+cLinear*TLinear+cSpherical*TSpherical]
%                   Polarity vector
%                       vp=[Gout*Ix,Gout*Iy,Gout*Iz]/meanGrd (normalized by mean magnitude of gradient)
%                       cTip=-dot(e3,vp)
%                           +:  antiparallel (distal end)
%                           -:  parallel (proximal end)
%                           0:  vertical (middle)
%                       cEdge=-dot(er,vp)
%                           +:  antiparallel (distal end)
%                           -:  parallel (proximal end)
%                           0:  vertical (middle)                   
%                   Conversion from orientation to direction
%                       direction and position should be on the same side
%                       (angle<90deg, dot product>0)
%                       position=[x-xSeed,y-ySeed,z-zSeed]
%                       orientation=(1-sign(dot(orientation,position)*2).*orientation
%
% Output:       double mat files
%               filename=baseFileName+'ORI_t'+timepoint+'.mat'
%
% oriX:         3D local orientration unit vector
% oriY:
% oriZ:
% cA:           certainty of anisotropic structure
% cTip:         certainty of tip structure
% cEdge:        certainty of distal edge structure
%


fprintf('\n\n*** Starting ''CalculateOrientationFiber3D'' ***\n');
fprintf('*** Calculate 3D local orientation and certainty of structures from structure tensor ***\n');
DispDateTime;
tStart=tic;

% Input and output filenames
baseFileNameImage=[baseFileName 'RP_t'];
baseFileNameOri=[baseFileName 'ORI_t'];
disp(['from ' baseFileNameImage '**.mat']);
disp(['to   ' baseFileNameOri '**.mat']);
fprintf('tpStart= %d  tpEnd= %d\n',tpStart,tpEnd);
fprintf('outer(integration) scale=%d\n',outerScale);
fprintf('seed point= [%d,%d,%d]\n',xSeed,ySeed,zSeed);
fprintf('mean gradient magnitude for normalization of cTip =%d\n',meanGrd);

% Read image size from the first image
firstFileNameImage=[baseFileNameImage num2str(tpStart) '.mat'];
firstImg=ParLoad(firstFileNameImage);
size3D=size(firstImg.img);
nX=size3D(2);
nY=size3D(1);
nZ=size3D(3);
fprintf('image size: nX= %d, nY= %d, nZ= %d\n',nX,nY,nZ);
disp(['image width  (X) = ' num2str(nX) ' pixels,  Xpitch = ' num2str(xPitch) ' nm,  real width = ' num2str(xPitch*nX) ' nm']);
disp(['image height (Y) = ' num2str(nY) ' pixels,  Ypitch = ' num2str(yPitch) ' nm,  real height= ' num2str(yPitch*nY) ' nm']);
disp(['image depth  (Z) = ' num2str(nZ) ' pixels,  Zpitch = ' num2str(zPitch) ' nm,  real depth = ' num2str(zPitch*nZ) ' nm']);

% Delete all existing output files
fclose('all');
allFileNameOri=[baseFileNameOri '*.mat'];
disp(['Deleting ' allFileNameOri '...']);
delete(allFileNameOri);


% Main loop
% Create parallel pool
parpool(nPool);
parfor tp=tpStart:tpEnd
    fileNameImage=[baseFileNameImage num2str(tp) '.mat'];
    fileNameOri=[baseFileNameOri num2str(tp) '.mat'];

    % Read current image
    disp(['Reading image from      ' fileNameImage]);
    imgCurr=ParLoad(fileNameImage);
    imgCurr=double(imgCurr.img);
    imgCurr=(imgCurr>0).*imgCurr;

    % Calculate local orientation
    [e3X,e3Y,e3Z,cA,cTip,cEdge]...
        =LocalOrientation3D(imgCurr,outerScale,xSeed,ySeed,zSeed,meanGrd);
    % Convert to real value by multiplying by pitch
    e3X=xPitch*e3X;
    e3Y=yPitch*e3Y;
    e3Z=zPitch*e3Z;
    % Norm of converted vector
    e3Norm=sqrt(e3X.^2+e3Y.^2+e3Z.^2);
    % unit vector for local orientation
    oriX=e3X./e3Norm;
    oriY=e3Y./e3Norm;
    oriZ=e3Z./e3Norm;
         
    % Thresholding by positive intensity
    mask=(imgCurr>0);
    oriX=mask.*oriX;
    oriY=mask.*oriY;
    oriZ=mask.*oriZ;
    cA=mask.*cA;
    cTip=mask.*cTip;
    cEdge=mask.*cEdge;
            
    % Write orientation and certainty
    disp(['Writing orientation and certainty to   ' fileNameOri]);
    ParSaveOrientation(fileNameOri,oriX,oriY,oriZ,cA,cTip,cEdge);
    
end

% Shut down parallel pool
delete(gcp('nocreate'));

fprintf('*** Finishing ''CalculateOrientationFiber3D'' ***\n');
DispDateTime;
tElapsed=toc(tStart);
fprintf('Total elapsed time = %.f sec   nTp = %d   time per tp = %.f sec\n\n',tElapsed,tpEnd-tpStart+1,tElapsed/(tpEnd-tpStart+1));
   
end


function ParSaveOrientation(fileName,oriX,oriY,oriZ,cA,cTip,cEdge)
save(fileName,'oriX','oriY','oriZ','cA','cTip','cEdge');
end
