# Supplementary material for: Revealing chiral cell motility by 3D Riesz transform-differential interference contrast microscopy and computational kinematic analysis
Source: Nat Commun. 2017 Dec 19;8:2194. doi: 10.1038/s41467-017-02193-w (PMC5736583; doi:10.1038/s41467-017-02193-w)
Supplement: Supplementary file 19 — Supplementary Software 3 [file 41467_2017_2193_MOESM19_ESM.zip › CodeStructure/CreateCentroidImage3D.m]

function CreateCentroidImage3D(baseFileName,tpStart,tpEnd,halfSizeCentroid,nPool)
%
% Create 8 bit images of centroid position
%
% Input:        RT-DIC Image data
%               MAT file, 3D matrix data, double float, positive values
%               filename=baseFileName+'RP_t'+timepoint+'.mat'
%
%               coordinates of intensity-weighted centroid
%               filename=baseFileName+'CNT_t'+timepoint+'.mat'
%
% tpStart:      start timepoint
% tpEnd:        end timepoint
% sizeCentroid: size of centroid
% nPool:        poolsize for parallel pool
%
% Output:       scaled 8 bit image of centroid
%               filename=baseFileName+'CNTIMG_t'+timepoint+'.tif'
%


fprintf('\n\n*** Starting ''CreateCentroidImage3D'' ***\n');
fprintf('*** Create images of centroids ***\n');
DispDateTime;
tStart=tic;

% Input and output filenames
baseFileNameImage=[baseFileName 'RP_t'];
baseFileNameCentroid=[baseFileName 'CNT_t'];
baseFileNameCentroidImage=[baseFileName 'CNTIMG_t'];
disp(['from ' baseFileNameImage '**.mat']);
disp(['to   ' baseFileNameCentroid '**.mat (intensity-weighted centroid)']);
disp(['to   ' baseFileNameCentroidImage '**.tif (centroid image)']);
fprintf('tpStart= %d,  tpEnd= %d\n',tpStart,tpEnd);
fprintf('half size of centroid = %d\n',halfSizeCentroid);

% Read image size from the first image
firstFileNameImage=[baseFileNameImage num2str(tpStart) '.mat'];
firstImg=ParLoad(firstFileNameImage);
size3D=size(firstImg.img);
nX=size3D(2);
nY=size3D(1);
nZ=size3D(3);
fprintf('image size: nX= %d, nY= %d, nZ= %d\n',nX,nY,nZ);


% Delete all existing image files
fclose('all');
allfileNameCentroidImage=[baseFileNameCentroidImage '*.tif'];
disp(['Deleting ' allfileNameCentroidImage '...']);
delete(allfileNameCentroidImage);


% Create parallel pool
parpool(nPool);
parfor tp=tpStart:tpEnd
    % Set input and output files
    fileNameCentroid=[baseFileNameCentroid num2str(tp) '.mat'];
    fileNameCentroidImage=[baseFileNameCentroidImage num2str(tp) '.tif'];
      
    % Read centroid
    disp(['Reading centroid position from      ' fileNameCentroid]);   
    centroid=ParLoad(fileNameCentroid);
    
    % Create point image
    xC=round(centroid.xCentroid);
    yC=round(centroid.yCentroid);
    zC=round(centroid.zCentroid);
    img=zeros(size3D);
    img(yC,xC,zC)=255;
    
    % Enlarge point
    k=1:halfSizeCentroid*2+1;
    img=convn(img,k,'same');
    img=convn(img,k','same');
    img=convn(img,reshape(k,[1 size(k)]),'same');

    % Write images
    disp(['Writing images to   ' fileNameCentroidImage ' etc...']);
    for z=1:nZ
        imwrite(uint8(img(:,:,z)),fileNameCentroidImage,'tif','Compression','lzw','WriteMode','append');
    end
    
end

% Shut down parallel pool
delete(gcp('nocreate'));

fprintf('*** Finishing ''CreateCentroidImage3D'' ***\n');
DispDateTime;
tElapsed=toc(tStart);
fprintf('Total elapsed time = %.f sec   nTp = %d   time per tp = %.f sec\n\n',tElapsed,tpEnd-tpStart+1,tElapsed/(tpEnd-tpStart+1));

end
