# Supplementary material for: Revealing chiral cell motility by 3D Riesz transform-differential interference contrast microscopy and computational kinematic analysis
Source: Nat Commun. 2017 Dec 19;8:2194. doi: 10.1038/s41467-017-02193-w (PMC5736583; doi:10.1038/s41467-017-02193-w)
Supplement: Supplementary file 19 — Supplementary Software 3 [file 41467_2017_2193_MOESM19_ESM.zip › CodeStructure/CreateCurvatureImage2DStill.m]

function CreateCurvatureImage2DStill(baseFileName,thImage,thCLinear,thCTip,thCEdge,scaleCurv)
%
% Create images of curvature of 2D still image
%
% Input:        Image I(x,y)
%               filename=baseFileNameStr+'RP.mat'
%
%               local orientation and structure index
%               filename=baseFileName+'ORI.mat'
%               (ori.oriX, ori.oriY, ori.CLinear, ori.CTip, ori.cEdge)
%
%               curvature
%               filename=baseFileName+'CRV.mat'
%
% thImage:      masking threshold of image intensity
% thCLinear:    masking threshold of certainty of line
% thCTip:       masking threshold of certainty of tip
% thCEdge:      masking threshold of certainty of distal edge
% scaleCurv:    scaling factor for curvature
%
% Output:       curvature scaled with scaleCurv
%               filename=baseFileName+'CRVIMG.tif'
%


fprintf('\n\n*** Starting ''CreateCurvatureImage2DStill'' ***\n');
fprintf('*** Create images of curvature of 2D still image ***\n');
DispDateTime;
tStart=tic;

% Input and output filenames
fileNameImage=[baseFileName 'RP.mat'];
fileNameOri=[baseFileName 'ORI.mat'];
fileNameCurv=[baseFileName 'CRV.mat'];
suffix=['thI' num2str(thImage) 'CL' num2str(thCLinear*100) 'CT' num2str(thCTip*100) 'CE' num2str(thCEdge*100)];
fileNameCurvPosi=[baseFileName 'CRVPIMG' suffix '.tif'];
fileNameCurvNega=[baseFileName 'CRVNIMG' suffix '.tif'];
disp(['from ' fileNameImage]);
disp(['from ' fileNameOri ' (local orientation)']);
disp(['from ' fileNameCurv ' (fileNameCurv)']);
disp(['to   ' fileNameCurvPosi ' (positive curvature image)']);
disp(['to   ' fileNameCurvNega ' (negative curvature image)']);
fprintf('scaleCurv= %d\n',scaleCurv);

% Delete all existing image files
fclose('all');
disp(['Deleting ' fileNameCurvPosi]);
delete(fileNameCurvPosi);
disp(['Deleting ' fileNameCurvNega]);
delete(fileNameCurvNega);

% Read image
disp(['Reading image from      ' fileNameImage]);   
img=load(fileNameImage);
img=img.img;
img=(img>0).*img;
size2D=size(img);
nX=size2D(2);
nY=size2D(1);
fprintf('image size: nX= %d, nY= %d\n',nX,nY);

% Read orientation and certainty
disp(['Reading orientation from      ' fileNameOri]);
ori=ParLoad(fileNameOri);

% Read curavature
disp(['Reading curvature from      ' fileNameCurv]);
curv=load(fileNameCurv);
curv=curv.curv;

% Set mask
mask=(img>thImage).*(ori.cLinear>thCLinear).*(ori.cTip>thCTip).*(ori.cEdge>thCEdge);

% Thresholding
curv=mask.*curv;

% Create images
curvPosiImg=uint8((curv>0).*curv*scaleCurv);
curvNegaImg=uint8(-(curv<0).*curv*scaleCurv);

% Write images
disp(['Writing images to   ' fileNameCurvPosi ' etc']);
imwrite(curvPosiImg,fileNameCurvPosi,'tif','Compression','lzw','WriteMode','overwrite');
imwrite(curvNegaImg,fileNameCurvNega,'tif','Compression','lzw','WriteMode','overwrite');

fprintf('*** Finishing ''CreateCurvatureImage2DStill'' ***\n');
DispDateTime;
tElapsed=toc(tStart);
fprintf('Total elapsed time = %.f sec\n\n',tElapsed);

end
