# Supplementary material for: Revealing chiral cell motility by 3D Riesz transform-differential interference contrast microscopy and computational kinematic analysis
Source: Nat Commun. 2017 Dec 19;8:2194. doi: 10.1038/s41467-017-02193-w (PMC5736583; doi:10.1038/s41467-017-02193-w)
Supplement: Supplementary file 19 — Supplementary Software 3 [file 41467_2017_2193_MOESM19_ESM.zip › CodeStructure/CreateOrientationImage2DStill.m]

function CreateOrientationImage2DStill(baseFileName,thImage,scaleCLinear,scaleCTip,scaleCEdge)
%
% Create images of orientation of 2D still image (ceratinty of line and tip structure)
%
%
% Input:        Image I(x,y)
%               filename=baseFileNameStr+'RP.mat'
%
%               local orientation and structure index
%               filename=baseFileName+'ORI.mat'
%               (ori.oriX, ori.oriY, ori.CLinear, ori.CTip, ori.cEdge)
%
% thImage:      masking threshold of image intensity
% scaleCLinear: scaling factor for cLinear (default = 100, from [0,1] to [0,100])
% scaleCTip:    scaling factor for cTip (default = 100)
% scaleCEdge:   scaling factor for cEdge (default = 100)
%
% Output:       certainty of anisotropic structure scaled with SCALECLinear
%               filename=baseFileName+'CLIMG.tif'
%
%               certainty of tip structure scaled with SCALECTIP
%               filename=baseFileName+'CTIMG.tif'
%
%               certainty of distal edge structure scaled with scaleCEdge
%               filename=baseFileName+'CEIMG.tif'
%


fprintf('\n\n*** Starting ''CreateOrientationImage2DStill'' ***\n');
fprintf('*** Create images of orientation and structure of 2D still image ***\n');
DispDateTime;
tStart=tic;

% Input and output filenames
fileNameImage=[baseFileName 'RP.mat'];
fileNameOri=[baseFileName 'ORI.mat'];
suffix=['thI' num2str(thImage)];
fileNameCL=[baseFileName 'CLIMG' suffix '.tif'];
fileNameCT=[baseFileName 'CTIMG' suffix '.tif'];
fileNameCE=[baseFileName 'CEIMG' suffix '.tif'];
disp(['from ' fileNameImage]);
disp(['from ' fileNameOri ' (local orientation)']);
disp(['to   ' fileNameCL ' (certainty of linear structure)']);
disp(['to   ' fileNameCT ' (certainty of tip structure)']);
disp(['to   ' fileNameCE ' (certainty of distal edge structure)']);
fprintf('scaleCLinear= %d,  scaleCTip= %d,  scaleCEdge= %d\n',scaleCLinear,scaleCTip,scaleCEdge);

% Delete all existing image files
fclose('all');
disp(['Deleting ' fileNameCL]);
delete(fileNameCL);
disp(['Deleting ' fileNameCT]);
delete(fileNameCT);
disp(['Deleting ' fileNameCE]);
delete(fileNameCE);

% Read image
disp(['Reading image from      ' fileNameImage]);   
img=load(fileNameImage);
img=img.img;
img=(img>0).*img;
size2D=size(img);
nX=size2D(2);
nY=size2D(1);
fprintf('image size: nX= %d, nY= %d\n',nX,nY);

% Read orientation and certainty
disp(['Reading orientation from      ' fileNameOri]);
ori=ParLoad(fileNameOri);

% Set mask
mask=(img>thImage);

% Thresholding
ori.cLinear=mask.*ori.cLinear;
ori.cTip=mask.*ori.cTip;
ori.cEdge=mask.*ori.cEdge;

% Create images
cAImg=uint8(scaleCLinear*ori.cLinear);
cTImg=uint8(scaleCTip*ori.cTip);
cEImg=uint8(scaleCEdge*ori.cEdge);

% Write images
disp(['Writing images to   ' fileNameCL ' etc...']);
imwrite(cAImg,fileNameCL,'tif','Compression','lzw','WriteMode','overwrite');
imwrite(cTImg,fileNameCT,'tif','Compression','lzw','WriteMode','overwrite');
imwrite(cEImg,fileNameCE,'tif','Compression','lzw','WriteMode','overwrite');

fprintf('*** Finishing ''CreateOrientationImage2DStill'' ***\n');
DispDateTime;
tElapsed=toc(tStart);
fprintf('Total elapsed time = %.f sec\n\n',tElapsed);

end
