# Supplementary material for: Revealing chiral cell motility by 3D Riesz transform-differential interference contrast microscopy and computational kinematic analysis
Source: Nat Commun. 2017 Dec 19;8:2194. doi: 10.1038/s41467-017-02193-w (PMC5736583; doi:10.1038/s41467-017-02193-w)
Supplement: Supplementary file 19 — Supplementary Software 3 [file 41467_2017_2193_MOESM19_ESM.zip › CodeStructure/CreateOrientationImage3D.m]

function CreateOrientationImage3D(baseFileName,tpStart,tpEnd,scaleCA,scaleCTip,scaleCEdge,nPool)
%
% Create images of orientation (ceratinty of anisotropic and tip structure)
%
%
% Input:        RT-DIC Image data
%               MAT file, 3D matrix data, double float, positive values
%               filename=baseFileName+'RP_t'+timepoint+'.mat'
%
%               local orientation
%               filename=baseFileName+'ORI_t'+timepoint+'.mat'
%               (ori.oriX, ori.oriY, ori.oriZ, ori.cA, ori.cTip, ori.cEdge)
%
% tpStart:      start timepoint
% tpEnd:        end timepoint
% scaleCA:      scaling factor for cA (default = 100, from [0,1] to [0,100])
% scaleCTip:    scaling factor for cTip (default = 100)
% scaleCEdge:   scaling factor for cEdge (default = 100)
% nPool:        poolsize for parallel pool
%
% Output:       certainty of anisotropic structure scaled with SCALECA
%               filename=baseFileName+'CAIMG_t'+timepoint+'.tif'
%
%               certainty of tip structure scaled with SCALECTIP
%               filename=baseFileName+'CTIMG_t'+timepoint+'.tif'
%
%               certainty of distal edge structure scaled with scaleCEdge
%               filename=baseFileName+'CEIMG_t'+timepoint+'.tif'
%


fprintf('\n\n*** Starting ''CreateOrientationImage3D'' ***\n');
fprintf('*** Create images of orientation and structure ***\n');
DispDateTime;
tStart=tic;

% Input and output filenames
baseFileNameImage=[baseFileName 'RP_t'];
baseFileNameOri=[baseFileName 'ORI_t'];
baseFileNameCA=[baseFileName 'CAIMG_t'];
baseFileNameCT=[baseFileName 'CTIMG_t'];
baseFileNameCE=[baseFileName 'CEIMG_t'];
disp(['from ' baseFileNameImage '**.mat']);
disp(['from ' baseFileNameOri '**.mat (local orientation)']);
disp(['to   ' baseFileNameCA '**.tif (certainty of anistropic structure)']);
disp(['to   ' baseFileNameCT '**.tif (certainty of tip structure)']);
disp(['to   ' baseFileNameCE '**.tif (certainty of distal edge structure)']);
fprintf('tpStart= %d,  tpEnd= %d\n',tpStart,tpEnd);
fprintf('scaleCA= %d,  scaleCTip= %d,  scaleCEdge= %d\n',scaleCA,scaleCTip,scaleCEdge);

% Read image size from the first image
firstFileNameImage=[baseFileNameImage num2str(tpStart) '.mat'];
firstImg=ParLoad(firstFileNameImage);
size3D=size(firstImg.img);
nX=size3D(2);
nY=size3D(1);
nZ=size3D(3);
fprintf('image size: nX= %d, nY= %d, nZ= %d\n',nX,nY,nZ);


% Delete all existing image files
fclose('all');
allFileNameCA=[baseFileNameCA '*.tif'];
disp(['Deleting ' allFileNameCA '...']);
delete(allFileNameCA);
allFileNameCT=[baseFileNameCT '*.tif'];
disp(['Deleting ' allFileNameCT '...']);
delete(allFileNameCT);
allFileNameCE=[baseFileNameCE '*.tif'];
disp(['Deleting ' allFileNameCE '...']);
delete(allFileNameCE);


% Create parallel pool
parpool(nPool);
parfor tp=tpStart:tpEnd
    % Set input and output files
    fileNameOri=[baseFileNameOri num2str(tp) '.mat'];
    fileNameCA=[baseFileNameCA num2str(tp) '.tif'];
    fileNameCT=[baseFileNameCT num2str(tp) '.tif'];
    fileNameCE=[baseFileNameCE num2str(tp) '.tif'];
   
    % Read orientation and certainty
    disp(['Reading orientation from      ' fileNameOri]);
    ori=ParLoad(fileNameOri);
    
    % Create images
    cAImg=uint8(scaleCA*ori.cA);
    cTImg=uint8(scaleCTip*ori.cTip);
    cEImg=uint8(scaleCEdge*ori.cEdge);

    % Write images
    disp(['Writing images to   ' fileNameCA ' etc...']);
    for z=1:nZ
        imwrite(cAImg(:,:,z),fileNameCA,'tif','Compression','lzw','WriteMode','append');
        imwrite(cTImg(:,:,z),fileNameCT,'tif','Compression','lzw','WriteMode','append');
        imwrite(cEImg(:,:,z),fileNameCE,'tif','Compression','lzw','WriteMode','append');
    end
    
end

% Shut down parallel pool
delete(gcp('nocreate'));

fprintf('*** Finishing ''CreateOrientationImage3D'' ***\n');
DispDateTime;
tElapsed=toc(tStart);
fprintf('Total elapsed time = %.f sec   nTp = %d   time per tp = %.f sec\n\n',tElapsed,tpEnd-tpStart+1,tElapsed/(tpEnd-tpStart+1));

end
