# Supplementary material for: Revealing chiral cell motility by 3D Riesz transform-differential interference contrast microscopy and computational kinematic analysis
Source: Nat Commun. 2017 Dec 19;8:2194. doi: 10.1038/s41467-017-02193-w (PMC5736583; doi:10.1038/s41467-017-02193-w)
Supplement: Supplementary file 19 — Supplementary Software 3 [file 41467_2017_2193_MOESM19_ESM.zip › CodeStructure/CreateTrackImage3D.m]

function CreateTrackImage3D(baseFileName,tpStart,tpEnd,nPool)
%
% Create images of 3D retrograde tracking 
%
% Input:        Image intensity         I(x,y,z,t)
%                   filename=baseFileName+'RP_t'+timepoint+'.mat'
%
%               flag tracking
%               filename=baseFileName+'TRK_t'+timepoint+'.mat'
%               flagTrack:
%                   2: tracked
%                   1: not tracked but filled-in
%                   0: not tracked and not filled-in
%               xTrack,yTrack,zTrack: position of tracled points at the bottom
%
% tpStart:      start timepoint
% tpEnd:        end timepoint
% nPool:        poolsize for parallel pool
%
% Output:       track image
%               filename=baseFileName+'TRKIMG_t'+timepoint+'.tif'
%                   2: tracked
%                   1: not tracked but filled-in
%                   0: not tracked and not filled-in
%                   
%
%


fprintf('\n\n*** Starting ''CreateTrackImage3D'' ***\n');
fprintf('*** Create images of retrograde tracking ***\n');
DispDateTime;
tStart=tic;

% Input and output filenames
baseFileNameImage=[baseFileName 'RP_t'];
baseFileNameTrack=[baseFileName 'TRK_t'];
baseFileNameTrackImg=[baseFileName 'TRKIMG_t'];
disp(['from ' baseFileNameImage '**.mat']);
disp(['from ' baseFileNameTrack '**.mat (flag track)']);
disp(['to   ' baseFileNameTrackImg '**.tif (flag track image)']);
fprintf('tpStart= %d,  tpEnd= %d\n',tpStart,tpEnd);

% Read image size from the first image
firstFileNameImage=[baseFileNameImage num2str(tpStart) '.mat'];
firstImg=ParLoad(firstFileNameImage);
size3D=size(firstImg.img);
nX=size3D(2);
nY=size3D(1);
nZ=size3D(3);
fprintf('image size: nX= %d, nY= %d, nZ= %d\n',nX,nY,nZ);


% Delete all existing image files
fclose('all');
allFileNameTrackImg=[baseFileNameTrackImg '*.tif'];
disp(['Deleting ' allFileNameTrackImg '...']);
delete(allFileNameTrackImg);


% Create parallel pool
parpool(nPool);
parfor tp=tpStart:tpEnd
    % Set input and output files
    fileNameImage=[baseFileNameImage num2str(tp) '.mat'];
    fileNameTrack=[baseFileNameTrack num2str(tp) '.mat'];
    fileNameTrackImg=[baseFileNameTrackImg num2str(tp) '.tif'];
   
    % Read current image
    img=ParLoad(fileNameImage);
    img=img.img;
    img=double(img);
    img=(img>0).*img;

    % Read track data
    disp(['Reading track data from      ' fileNameTrack]);
    track=ParLoad(fileNameTrack);

    % Create images
    trackImg=uint8(track.flagTrack);

    % Write images
    disp(['Writing images to   ' fileNameTrackImg ' etc...']);
    for z=1:nZ
        imwrite(trackImg(:,:,z),fileNameTrackImg,'tif','Compression','lzw','WriteMode','append');
    end
    
end

% Shut down parallel pool
delete(gcp('nocreate'));

fprintf('*** Finishing ''CreateTrackImage3D'' ***\n');
DispDateTime;
tElapsed=toc(tStart);
fprintf('Total elapsed time = %.f sec   nTp = %d   time per tp = %.f sec\n\n',tElapsed,tpEnd-tpStart+1,tElapsed/(tpEnd-tpStart+1));

end
