# Supplementary material for: Revealing chiral cell motility by 3D Riesz transform-differential interference contrast microscopy and computational kinematic analysis
Source: Nat Commun. 2017 Dec 19;8:2194. doi: 10.1038/s41467-017-02193-w (PMC5736583; doi:10.1038/s41467-017-02193-w)
Supplement: Supplementary file 19 — Supplementary Software 3 [file 41467_2017_2193_MOESM19_ESM.zip › CodeStructure/DataListCurvature2DStill.m]

function DataListCurvature2DStill(baseFileNameStr,baseFileNameData,thImage,thCLinear,thCTip,thCEdge)
%
% Create data list of curvature of 2D still image
%
%
% Input:        Image I(x,y)
%               filename=baseFileNameStr+'RP.mat'
%
%               local orientation and structure index
%               filename=baseFileName+'ORI.mat'
%               (ori.oriX, ori.oriY, ori.CLinear, ori.CTip, ori.cEdge)
%
%               curvature
%               filename=baseFileName+'CRV.mat'
%
% thImage:      masking threshold of image intensity
% thCLinear:    masking threshold of certainty of line
% thCTip:       masking threshold of certainty of tip
% thCEdge:      masking threshold of certainty of distal edge
%
% Output:       curvature
%               filename=baseFileNameData+'CRVDAT.mat'
%


fprintf('\n\n*** Starting ''DataListCurvature2DStill'' ***\n');
fprintf('*** Create data list of 2D curvature ***\n');
DispDateTime;
tStart=tic;

% Input and output filenames
fileNameImage=[baseFileNameStr 'RP.mat'];
fileNameOri=[baseFileNameStr 'ORI.mat'];
fileNameCurv=[baseFileNameStr 'CRV.mat'];

suffix=['thI' num2str(thImage) 'CL' num2str(thCLinear*100) 'CT' num2str(thCTip*100) 'CE' num2str(thCEdge*100)];
fileNameCurvData=[baseFileNameData 'CRVDAT' suffix];

disp(['from ' fileNameImage]);
disp(['from ' fileNameOri '(orientaion)']);
disp(['from ' fileNameCurv '(curvature)']);
disp(['to   ' fileNameCurvData '(curvature data)']);
fprintf('thImage= %f,  thCLinear= %f,  thCTip= %f,  thCEdge= %f\n',thImage,thCLinear,thCTip,thCEdge);


% Read image
disp(['Reading image from      ' fileNameImage]);   
img=load(fileNameImage);
img=img.img;
img=(img>0).*img;
size2D=size(img);
nX=size2D(2);
nY=size2D(1);
fprintf('image size: nX= %d, nY= %d\n',nX,nY);

% Read orientation and certainty
disp(['Reading orientation from      ' fileNameOri]);
ori=ParLoad(fileNameOri);

% Read curavature
disp(['Reading curvature from      ' fileNameCurv]);
curv=load(fileNameCurv);
curv=curv.curv;

% Set mask
mask=(img>thImage).*(ori.cLinear>thCLinear).*(ori.cTip>thCTip).*(ori.cEdge>thCEdge);

% Thresholding
curv=mask.*curv;

% Convert from 2D matrix to 1D list
dataCurv=VectorizeMatrixDataWithMask(double(curv),mask);

% Save data list
disp(['Saving data list to   ' fileNameCurvData]);
save(fileNameCurvData,'dataCurv');

% Clear data list
clear dataCurv;

fprintf('*** Finishing ''DataListCurvature2DStill'' ***\n');
DispDateTime;
tElapsed=toc(tStart);
fprintf('Total elapsed time = %.f sec\n\n',tElapsed);

end
