# Supplementary material for: Revealing chiral cell motility by 3D Riesz transform-differential interference contrast microscopy and computational kinematic analysis
Source: Nat Commun. 2017 Dec 19;8:2194. doi: 10.1038/s41467-017-02193-w (PMC5736583; doi:10.1038/s41467-017-02193-w)
Supplement: Supplementary file 19 — Supplementary Software 3 [file 41467_2017_2193_MOESM19_ESM.zip › CodeStructure/DeleteListCurvature2DStill.m]

function DeleteListCurvature2DStill(baseFileNameData,thImage,thCLinear,thCTip,thCEdge)
%
% Delete data list of curvature of 2D still image
%
%
% baseFileNameData:
% thImage:      masking threshold of image intensity
% thCLinear:    masking threshold of certainty of line
% thCTip:       masking threshold of certainty of tip
% thCEdge:      masking threshold of certainty of distal edge
%
% Data list:    filename=baseFileNameData+'CRVDAT'+suffix
%               curvature
%


fprintf('\n\n*** Starting ''DeleteListCurvature2DStill'' ***\n');
fprintf('*** Delete data list of 2D curvature ***\n');

% filenames
suffix=['thI' num2str(thImage) 'CL' num2str(thCLinear*100) 'CT' num2str(thCTip*100) 'CE' num2str(thCEdge*100)];
fileNameCurvData=[baseFileNameData 'CRVDAT' suffix];

% Delete data list
disp(['Deleting   ' fileNameCurvData ' (curvature)']);
delete([fileNameCurvData '.mat']);


fprintf('*** Finishing ''DeleteListCurvature2DStill'' ***\n');

end
