# Supplementary material for: Revealing chiral cell motility by 3D Riesz transform-differential interference contrast microscopy and computational kinematic analysis
Source: Nat Commun. 2017 Dec 19;8:2194. doi: 10.1038/s41467-017-02193-w (PMC5736583; doi:10.1038/s41467-017-02193-w)
Supplement: Supplementary file 19 — Supplementary Software 3 [file 41467_2017_2193_MOESM19_ESM.zip › CodeStructure/DeleteListVelocityCell3D.m]

function DeleteListVelocityCell3D(baseFileNameData,tpStart,tpEnd,thImage,thCA,thCTip,thCEdge)
%
% Delate data list of 3D cell velocity
%
%
% baseFileNameData:
% tpStart:      start timepoint
% tpEnd:        end timepoint
% thImage:      masking threshold of image intensity
% thCA:         masking threshold of certainty of anisotropy
% thCTip:       masking threshold of certainty of tip
% thCEdge:      masking threshold of certainty of distal edge
%
% Data list:    magnitude of velocity
%               filename=baseFileNameData+'VLCMDAT_t'+suffixTp
%               local axial velocity
%               filename=baseFileNameData+'VLCAXDAT_t'+suffixTp
%               radial velocity
%               filename=baseFileNameData+'VLCRDDAT_t'+suffixTp
%
%


fprintf('\n\n*** Starting ''DeleteListVelocityCell3D'' ***\n');
fprintf('*** Delete data list of cell velocity ***\n');

% filenames

suffixTp=[num2str(tpStart) '-' num2str(tpEnd) 'thI' num2str(thImage) 'CA' num2str(thCA*100) 'CT' num2str(thCTip*100) 'CE' num2str(thCEdge*100)];
fileNameVelMag=[baseFileNameData 'VLCMDAT_t' suffixTp];
fileNameVelAxial=[baseFileNameData 'VLCAXDAT_t' suffixTp];
fileNameVelRadial=[baseFileNameData 'VLCRDDAT_t' suffixTp];

% Delete data list
disp(['Deleting   ' fileNameVelMag ' (magnitude of velocity)']);
delete([fileNameVelMag '.mat']);
disp(['Deleting   ' fileNameVelAxial ' (axial velocity)']);
delete([fileNameVelAxial '.mat']);
disp(['Deleting   ' fileNameVelRadial ' (radial velocity)']);
delete([fileNameVelRadial '.mat']);


fprintf('*** Finishing ''DeleteListVelocityCell3D'' ***\n');

end
