# Supplementary material for: Revealing chiral cell motility by 3D Riesz transform-differential interference contrast microscopy and computational kinematic analysis
Source: Nat Commun. 2017 Dec 19;8:2194. doi: 10.1038/s41467-017-02193-w (PMC5736583; doi:10.1038/s41467-017-02193-w)
Supplement: Supplementary file 19 — Supplementary Software 3 [file 41467_2017_2193_MOESM19_ESM.zip › CodeStructure/DeleteListVelocityFiber3D.m]

function DeleteListVelocityFiber3D(baseFileNameData,tpStart,tpEnd,thImage,thCA,thCTip,thTrack)
%
% Delate data list of 3D fiber velocity
%
%
% baseFileNameData:
% tpStart:      start timepoint
% tpEnd:        end timepoint
% thImage:      masking threshold of image intensity
% thCA:         masking threshold of certainty of anisotropy
% thCTip:       masking threshold of certainty of tip
% thTrack:      masking threshold of track flag
% nPool:        poolsize for parallel pool
%
% Data list:    magnitude of velocity
%               filename=baseFileNameData+'VLCMDAT_t'+suffixTp
%               local axial velocity
%               filename=baseFileNameData+'VLCAXDAT_t'+suffixTp
%               chordal velocity
%               filename=baseFileNameData+'VLCCHDAT_t'+suffixTp
%               orbital velocity
%               filename=baseFileNameData+'VLCORDAT_t'+suffixTp
%
%


fprintf('\n\n*** Starting ''DeleteListVelocityFiber3D'' ***\n');
fprintf('*** Delete data list of fiber velocity ***\n');

% filenames

suffixTp=[num2str(tpStart) '-' num2str(tpEnd) 'thI' num2str(thImage) 'CA' num2str(thCA*100) 'CT' num2str(thCTip*100) 'T' num2str(thTrack)];
fileNameVelMag=[baseFileNameData 'VLCMDAT_t' suffixTp];
fileNameVelAxial=[baseFileNameData 'VLCAXDAT_t' suffixTp];
fileNameVelChord=[baseFileNameData 'VLCCHDAT_t' suffixTp];
fileNameVelOrbit=[baseFileNameData 'VLCORDAT_t' suffixTp];

% Delete data list
disp(['Deleting   ' fileNameVelMag ' (magnitude of velocity)']);
delete([fileNameVelMag '.mat']);
disp(['Deleting   ' fileNameVelAxial ' (axial velocity)']);
delete([fileNameVelAxial '.mat']);
disp(['Deleting   ' fileNameVelChord ' (chodal velocity)']);
delete([fileNameVelChord '.mat']);
disp(['Deleting   ' fileNameVelOrbit ' (orbital velocity)']);
delete([fileNameVelOrbit '.mat']);


fprintf('*** Finishing ''DeleteListVelocityFiber3D'' ***\n');

end
