# Supplementary material for: Revealing chiral cell motility by 3D Riesz transform-differential interference contrast microscopy and computational kinematic analysis
Source: Nat Commun. 2017 Dec 19;8:2194. doi: 10.1038/s41467-017-02193-w (PMC5736583; doi:10.1038/s41467-017-02193-w)
Supplement: Supplementary file 19 — Supplementary Software 3 [file 41467_2017_2193_MOESM19_ESM.zip › CodeStructure/DemoStructureDicty3D.m]

% Demo for strucure analysis of Dictyostelium 3D time-lapse RT-DIC images
% with structure tensor
%

% parameters
baseFileName='..\DataDicty3D\dicty3D1';
tpStart=10;
tpEnd=14;
thCentroid=1000;

flagCentImage=1;
sizeCentroid=10;

outerScale=10;
meanGrd=50;
xPitch=64.5;
yPitch=64.5;
zPitch=62.5;

flagOriImage=1;
scaleCA=100;
scaleCTip=100;
scaleCEdge=100;

nPoolS=6;
nPoolI=6;


StructureCell3DT...
    (baseFileName,tpStart,tpEnd,thCentroid...
    ,flagCentImage,sizeCentroid...
    ,outerScale,meanGrd,xPitch,yPitch,zPitch...
    ,flagOriImage,scaleCA,scaleCTip,scaleCEdge...
    ,nPoolS,nPoolI);
