# Supplementary material for: Revealing chiral cell motility by 3D Riesz transform-differential interference contrast microscopy and computational kinematic analysis
Source: Nat Commun. 2017 Dec 19;8:2194. doi: 10.1038/s41467-017-02193-w (PMC5736583; doi:10.1038/s41467-017-02193-w)
Supplement: Supplementary file 19 — Supplementary Software 3 [file 41467_2017_2193_MOESM19_ESM.zip › CodeStructure/DemoStructureGrowthCone3D.m]

% Demo for strucure analysis of growth cone 3D time-lapse RT-DIC images
% with structure tensor
%

% parameters
baseFileName='..\DataGrowthCone3D\growthCone3D2';
tpStart=274;
tpEnd=287;

outerScale=4;
xSeed=80;
ySeed=140;
zSeed=200;
xPitch=64.5;
yPitch=64.5;
zPitch=62.5;
meanGrd=50;

flagOriImage=1;
scaleCA=100;
scaleCTip=100;
scaleCEdge=100;

flagRetroTrack=1;
stepLength=xPitch*2;
thImage=0;
oriNormMin=0.5;
nIter=200;
maxCount=3;
nSmooth=1;

flagTrackImage=1;

nPoolS=6;
nPoolI=6;


StructureFiber3DT...
    (baseFileName,tpStart,tpEnd...
    ,outerScale,xSeed,ySeed,zSeed,meanGrd,xPitch,yPitch,zPitch...
    ,flagOriImage,scaleCA,scaleCTip,scaleCEdge...
    ,flagRetroTrack,stepLength,thImage,oriNormMin,nIter,maxCount,nSmooth...
    ,flagTrackImage...
    ,nPoolS,nPoolI);
