# Supplementary material for: Revealing chiral cell motility by 3D Riesz transform-differential interference contrast microscopy and computational kinematic analysis
Source: Nat Commun. 2017 Dec 19;8:2194. doi: 10.1038/s41467-017-02193-w (PMC5736583; doi:10.1038/s41467-017-02193-w)
Supplement: Supplementary file 19 — Supplementary Software 3 [file 41467_2017_2193_MOESM19_ESM.zip › CodeStructure/DemoStructureNeurite2D.m]

% Demo for strucure analysis of Dictyostelium 3D time-lapse RT-DIC images
% with structure tensor
%

% parameters
baseFileName='..\DataNeurite2D\neurite2D';

outerScale=5;
xSeed=1430;
ySeed=1470;
meanGrd=50;
xPitch=322.5;
yPitch=322.5;

flagOriImage=1;
thImage=200;
scaleCLinear=100;
scaleCTip=100;
scaleCEdge=100;

stepLength=xPitch*1;
nStep=10;

flagAnalyzeCurv=1;
thCLinear=0.9;
thCTip=-1;
thCEdge=-1;
rangeCurv=1;

flagCurvImage=1;
scaleCurv=1;


Structure2DS...
    (baseFileName,outerScale,xSeed,ySeed,meanGrd,xPitch,yPitch...
    ,flagOriImage,thImage,scaleCLinear,scaleCTip,scaleCEdge...
    ,stepLength,nStep...
    ,flagAnalyzeCurv,thCLinear,thCTip,thCEdge,rangeCurv...
    ,flagCurvImage,scaleCurv);
