# Supplementary material for: Revealing chiral cell motility by 3D Riesz transform-differential interference contrast microscopy and computational kinematic analysis
Source: Nat Commun. 2017 Dec 19;8:2194. doi: 10.1038/s41467-017-02193-w (PMC5736583; doi:10.1038/s41467-017-02193-w)
Supplement: Supplementary file 19 — Supplementary Software 3 [file 41467_2017_2193_MOESM19_ESM.zip › CodeStructure/HistCurvature2DStill.m]

function [statOmegaScalar,statCurv]...
        =HistCurvature2DStill(baseFileNameStr,baseFileNameData,thImage,thCLinear,thCTip,thCEdge,rangeCurv,stepCurv,colorCurv)
%
% Create histogram of curvature of 2D still image
%
%
% Input:        Image I(x,y)
%               filename=baseFileNameStr+'RP.mat'
%
% Data list:    filename=baseFileNameData+'CRVDAT'+suffix
%               curvature
%
% thImage:      masking threshold of image intensity
% thCLinear:    masking threshold of certainty of line
% thCTip:       masking threshold of certainty of tip
% thCEdge:      masking threshold of certainty of distal edge
% rangeCurv:    maximum value of curvature for histogram
% stepCurv:     bin width for curvature
% colorCurv:    color code for curvature (name or [red,green,blue])
%
% Output:       histogram of curvature
%
%


fprintf('\n\n*** Starting ''HistCurvature2DStill'' ***\n');
fprintf('*** Create histogram of 2D curvature ***\n');
DispDateTime;
tStart=tic;

% Input and output filenames
fileNameImage=[baseFileNameStr 'RP.mat'];
suffix=['thI' num2str(thImage) 'CL' num2str(thCLinear*100) 'CT' num2str(thCTip*100) 'CE' num2str(thCEdge*100)];
fileNameCurvData=[baseFileNameData 'CRVDAT' suffix];

disp(['from ' fileNameCurvData '(curvature data)']);
fprintf('thImage= %f,  thCLinear= %f,  thCTip= %f,  thCEdge= %f\n',thImage,thCLinear,thCTip,thCEdge);

% Read image
disp(['Reading image from      ' fileNameImage]);   
img=load(fileNameImage);
img=img.img;
img=(img>0).*img;
size2D=size(img);
nX=size2D(2);
nY=size2D(1);
fprintf('image size: nX= %d, nY= %d\n',nX,nY);


% Load data
disp(['Loading data ...']);
load(fileNameCurvData,'dataCurv');

    
% Draw Histogram with simple mode
ntotal=prod(size2D);


statCurv=HistogramVectorizedDataSimple(dataCurv,fileNameCurvData,-rangeCurv,rangeCurv,stepCurv,ntotal);
h=findobj(gca,'Type','patch'); set(h,'FaceColor',colorCurv);
savefig([fileNameCurvData '.fig']);


% Clear data list
clear dataCurv;


fprintf('*** Finishing ''HistCurvature2DStill'' ***\n');
DispDateTime;
tElapsed=toc(tStart);
fprintf('Total elapsed time = %.f sec\n\n',tElapsed);

end
