# Supplementary material for: Revealing chiral cell motility by 3D Riesz transform-differential interference contrast microscopy and computational kinematic analysis
Source: Nat Commun. 2017 Dec 19;8:2194. doi: 10.1038/s41467-017-02193-w (PMC5736583; doi:10.1038/s41467-017-02193-w)
Supplement: Supplementary file 19 — Supplementary Software 3 [file 41467_2017_2193_MOESM19_ESM.zip › CodeStructure/LocalOrientation2D.m]

function [e2X,e2Y,cLinear,cTip,cEdge]=LocalOrientation2D(ImgSeq,outerScale,xSeed,ySeed,meanGrd)

% Estimate 2D local orientation of image by calcualting structure tensor
% 
% Input:
% ImgSeq:           2D image 
% outerScale:       outer (integration) scale (sigma) for Gaussian smoothing
%
%                   Image derivative (central difference of ImgSeq)
%                       Ix, Iy
%                   Structure tensor
%                       T= [Gout*(Ix.^2)    Gout*(Ix.*Iy);
%                           Gout*(Ix.*Iy)   Gout*(Iy.^2)]
%                   Eigenvectors and eigenvalues of T
%                       e1, e2,  l1, l2 (l1>=l2>0)
%                       T=l1e1e1'+l2e2e2'
%                       e1: orientation of gradient
%                       e2: orientation of fiber-like structure
%                   Certainty
%                       cLinear=(l1-l2)/(l1+l2)     of fiber-like structure     0<=cLinear<=1
%                       cSpherical=2*l2/(l1+l2)     of spherical structure      0<=cSpherical<=1
%                       cLinear+cSpherical=1
%                       TLinear=e1e1'
%                       TSpherical=(e1e1'+e2e2')/2
%                       T=(l1+l2)*[cLinear*TLinear+cSpherical*TSpherical]
%                   Polarity vector
%                       vp=[Gout*Ix,Gout*Iy]/meanGrd (normalized by mean magnitude of gradient)
%                       cTip=-dot(e2,vp)
%                           +:  antiparallel (distal end)
%                           -:  parallel (proximal end)
%                           0:  vertical (middle)
%                       cEdge=-dot(er,vp)
%                           +:  antiparallel (distal end)
%                           -:  parallel (proximal end)
%                           0:  vertical (middle)                   
%                   Conversion from orientation to direction
%                       direction and position vector from centroid should be on the same side
%                       (angle<90deg, dot product>0)
%                       position=[x-xCentroid,y-zCentroid]
%                       orientation=(1-sign(dot(orientation,position)*2).*orientation
%
%
% Output:
% e2X, e2:          2D local orientration unit vector
% cLinear:          certainty of fiber structure
% cTip:             certainty of tip structure
% cEdge:            certainty of distal edge structure
%

tic;

% Set variables
nX=size(ImgSeq,2);
nY=size(ImgSeq,1);
% Local orientation of fiber-like strcuture = second eigenvector e2
e2X=zeros(nY,nX);
e2Y=zeros(nY,nX);
cLinear=zeros(nY,nX);
cTip=zeros(nY,nX);
cEdge=zeros(nY,nX);

% Set Gaussian kernel
% Kernel size = 3*sigma
halfSizeOut=ceil(outerScale*3);
% Gaussian kernels for outer scale
gOutX=GaussianKernel(outerScale,halfSizeOut);
gOutY=gOutX';

% Image derivatives (central difference)
[Ix,Iy,Im]=CalculateDerivatives2DFSZSeparate(ImgSeq);    % Simoncelli filter, zero-padding at boundary
Ix2=Ix.*Ix;
Iy2=Iy.*Iy;
IxIy=Ix.*Iy;
% Calculete three components of structure tensor
GIx2=convn(convn(Ix2,gOutX,'same'),gOutY,'same');
GIy2=convn(convn(Iy2,gOutX,'same'),gOutY,'same');
GIxIy=convn(convn(IxIy,gOutX,'same'),gOutY,'same');

% Calculete polarity vector (1st-order structure tensor, normalized by mean gradient magnitude)
GIx=convn(convn(Ix,gOutX,'same'),gOutY,'same');
GIy=convn(convn(Iy,gOutX,'same'),gOutY,'same');
GIx=GIx/meanGrd;
GIy=GIy/meanGrd;

% Set relative position from seed point
[Xgrid,Ygrid]=meshgrid(1:nX,1:nY);
xPosition=Xgrid-xSeed;
yPosition=Ygrid-ySeed;

% position vector, radial axis (er) and distance from seed point to current point
positionVecctor=cat(3,xPosition,yPosition);
[distance,eRadialVector]=NormalizeVector2D(positionVecctor);


% Calculate eigenvalues and eigenvectors of structure tensor
for y=1:nY
    for x=1:nX
        % Set up tensor at each point (x,y,z,t)
        T=[GIy2(y,x), GIxIy(y,x);
          GIxIy(y,x), GIx2(y,x)];
        % Calculate eigenvalues and eigenvectors
        [V,D]=eig(T);
        % Third eigenvector for orientation of fiber-like structure
        e2X(y,x)=V(2,1);
        e2Y(y,x)=V(1,1);
        % convert orientation to direction (proximal to distal)
        % if angle between e2 and position vector is larger than 90 deg
        % then flip e2 (e2=-e2)
        d=e2X(y,x).*xPosition(y,x)+e2Y(y,x).*yPosition(y,x);
        % id d<0 (angle is larger than 180 deg) then flip e3
        signE2=-(d<0)*2+1;
        e2X(y,x)=signE2.*e2X(y,x);
        e2Y(y,x)=signE2.*e2Y(y,x);
        % Eigenvalues
        l1=D(2,2);
        l2=D(1,1);
        % Certainty of structure
        if l1~=0
            cLinear(y,x)=(l1-l2)/(l1+l2);
        else
            cLinear(y,x)=0;
        end
        % cTip=-dot(grad,e2)
        cTip(y,x)=-(e2X(y,x)*GIx(y,x)+e2Y(y,x)*GIy(y,x));
        % cEdge=-dot(grad,er)
        cEdge(y,x)=-(eRadialVector(y,x,1)*GIx(y,x)+eRadialVector(y,x,2)*GIy(y,x));

    end            

end


toc;
end
