# Supplementary material for: Revealing chiral cell motility by 3D Riesz transform-differential interference contrast microscopy and computational kinematic analysis
Source: Nat Commun. 2017 Dec 19;8:2194. doi: 10.1038/s41467-017-02193-w (PMC5736583; doi:10.1038/s41467-017-02193-w)
Supplement: Supplementary file 19 — Supplementary Software 3 [file 41467_2017_2193_MOESM19_ESM.zip › CodeStructure/LocalOrientation3D.m]

function [e3X,e3Y,e3Z,cA,cTip,cEdge]=LocalOrientation3D(ImgSeq,outerScale,xSeed,ySeed,zSeed,meanGrd)

% Estimate local orientation of image by calcualting structure tensor
% 
% Input:
% ImgSeq:           z-stack image sequence 
% outerScale:       outer (integration) scale (sigma) for Gaussian smoothing
%
%                   Image derivative (central difference of ImgSeq)
%                       Ix, Iy, Iz
%                   Structure tensor
%                       T= [Gout*(Ix.^2)    Gout*(Ix.*Iy)   Gout*(Ix.*Iz);
%                           Gout*(Ix.*Iy)   Gout*(Iy.^2)    Gout*(Iy.*Iz);
%                           Gout*(Ix.*Iz)   Gout*(Iy.*Iz)   Gout*(Iz^2)]
%                   Eigenvectors and eigenvalues of T
%                       e1, e2, e3,  l1, l2, l3 (l1>=l2>=l3>0)
%                       T=l1e1e1'+l2e2e2'+l3e3e3'
%                       e1: orientation of gradient
%                       e3: orientation of fiber-like structure
%                   Certainty
%                       cPlanar=(l1-l2)/(l1+l2+l3)       of surface structure        0<=cPlanar<=1
%                       cLinear=2*(l2-l3)/(l1+l2+l3)     of fiber-like structure     0<=cLinear<=1
%                       cSpherical=3*l3/(l1+l2+l3)       of spherical structure      0<=cSpherical<=1
%                       cPlanar+cLinear+cSpherical=1
%                       cA=cPlanar+cLinear=1-cSpherical=(l1+l2-2*l3)/(l1+l2+l3)
%                       TPlanar=e1e1'
%                       TLinear=(e1e1'+e2e2')/2
%                       TSpherical=(e1e1'+e2e2'+e3e3')/3
%                       T=(l1+l2+l3)*[cPlanar*TPlanar+cLinear*TLinear+cSpherical*TSpherical]
%                   Polarity vector
%                       vp=[Gout*Ix,Gout*Iy,Gout*Iz]/meanGrd (normalized by mean magnitude of gradient)
%                       cTip=-dot(e3,vp)
%                           +:  antiparallel (distal end)
%                           -:  parallel (proximal end)
%                           0:  vertical (middle)                   
%                       cEdge=-dot(er,vp)
%                           +:  antiparallel (distal end)
%                           -:  parallel (proximal end)
%                           0:  vertical (middle)                   
%                   Conversion from orientation to direction
%                       direction and position should be on the same side
%                       (angle<90deg, dot product>0)
%                       position=[x-xSeed,y-ySeed,z-zSeed]
%                       orientation=(1-sign(dot(orientation,position)*2).*orientation
%
%
% Output:
% e3X, e3Y, e3Z:    3D local orientration unit vector
% cA:               certainty of anisotropic structure
% cTip:             certainty of tip structure
% cEdge:            certainty of distal edge structure
%

tic;

% Set variables
nX=size(ImgSeq,2);
nY=size(ImgSeq,1);
nZ=size(ImgSeq,3);
% Local orientation of fiber-like strcuture = third eigenvector e3
e3X=zeros(nY,nX,nZ);
e3Y=zeros(nY,nX,nZ);
e3Z=zeros(nY,nX,nZ);
cA=zeros(nY,nX,nZ);
cTip=zeros(nY,nX,nZ);
cEdge=zeros(nY,nX,nZ);

% Set Gaussian kernel
% Kernel size = 3*sigma
halfSizeOut=ceil(outerScale*3);
% Gaussian kernels for outer scale
gOutX=GaussianKernel(outerScale,halfSizeOut);
gOutY=gOutX';
gOutZ=reshape(gOutX,[1 size(gOutX)]);

% Image derivatives (central difference)
[Ix,Iy,Iz,Im]=CalculateDerivatives3DFSZSeparate(ImgSeq);    % Simoncelli filter, zero-padding at boundary
Ix2=Ix.*Ix;
Iy2=Iy.*Iy;
Iz2=Iz.*Iz;
IxIy=Ix.*Iy;
IyIz=Iy.*Iz;
IxIz=Ix.*Iz;
% Calculate six components of structure tensor
GIx2=convn(convn(convn(Ix2,gOutX,'same'),gOutY,'same'),gOutZ,'same');
GIy2=convn(convn(convn(Iy2,gOutX,'same'),gOutY,'same'),gOutZ,'same');
GIz2=convn(convn(convn(Iz2,gOutX,'same'),gOutY,'same'),gOutZ,'same');
GIxIy=convn(convn(convn(IxIy,gOutX,'same'),gOutY,'same'),gOutZ,'same');
GIyIz=convn(convn(convn(IyIz,gOutX,'same'),gOutY,'same'),gOutZ,'same');
GIxIz=convn(convn(convn(IxIz,gOutX,'same'),gOutY,'same'),gOutZ,'same');

% Calculete polarity vector (1st-order structure tensor, normalized by mean gradient magnitude)
GIx=convn(convn(convn(Ix,gOutX,'same'),gOutY,'same'),gOutZ,'same');
GIy=convn(convn(convn(Iy,gOutX,'same'),gOutY,'same'),gOutZ,'same');
GIz=convn(convn(convn(Iz,gOutX,'same'),gOutY,'same'),gOutZ,'same');
GIx=GIx/meanGrd;
GIy=GIy/meanGrd;
GIz=GIz/meanGrd;

% Set relative position from seed point
[Xgrid,Ygrid,Zgrid]=meshgrid(1:nX,1:nY,1:nZ);
xPosition=Xgrid-xSeed;
yPosition=Ygrid-ySeed;
zPosition=Zgrid-zSeed;

% position vector, radial axis (er) and distance from seed point to current point
positionVecctor=cat(4,xPosition,yPosition,zPosition);
[distance,eRadialVector]=NormalizeVector3D(positionVecctor);


% Calculate eigenvalues and eigenvectors of structure tensor
for z=1:nZ
    for y=1:nY
        for x=1:nX
            % Set up tensor at each point (x,y,z,t)
            T=[GIy2(y,x,z), GIxIy(y,x,z), GIyIz(y,x,z);
              GIxIy(y,x,z), GIx2(y,x,z), GIxIz(y,x,z);
              GIyIz(y,x,z), GIxIz(y,x,z), GIz2(y,x,z)];
            % Calculate eigenvalues and eigenvectors
            [V,D]=eig(T);
            % Third eigenvector for orientation of fiber-like structure
            e3X(y,x,z)=V(2,1);
            e3Y(y,x,z)=V(1,1);
            e3Z(y,x,z)=V(3,1);
            % convert orientation to direction (proximal to distal)
            % if angle between e3 and position vector is larger than 90 deg
            % then flip e3 (e3=-e3)
            d=e3X(y,x,z).*xPosition(y,x,z)+e3Y(y,x,z).*yPosition(y,x,z)+e3Z(y,x,z).*zPosition(y,x,z);
            % id d<0 (angle is larger than 180 deg) then flip e3
            signE3=-(d<0)*2+1;
            e3X(y,x,z)=signE3.*e3X(y,x,z);
            e3Y(y,x,z)=signE3.*e3Y(y,x,z);
            e3Z(y,x,z)=signE3.*e3Z(y,x,z);    
            % Eigenvalues
            l1=D(3,3);
            l2=D(2,2);
            l3=D(1,1);
            % Certainty of structure
            if l1~=0
                cA(y,x,z)=(l1+l2-2*l3)/(l1+l2+l3);
            else
                cA(y,x,z)=0;
            end
            % cTip=-dot(grad,e3)
            cTip(y,x,z)=-(e3X(y,x,z)*GIx(y,x,z)+e3Y(y,x,z)*GIy(y,x,z)+e3Z(y,x,z)*GIz(y,x,z));
            % cEdge=-dot(grad,er)
            cEdge(y,x,z)=-(eRadialVector(y,x,z,1)*GIx(y,x,z)+eRadialVector(y,x,z,2)*GIy(y,x,z)+eRadialVector(y,x,z,3)*GIz(y,x,z));

        end            
                       
    end
   

end

toc;
end
