# Supplementary material for: Revealing chiral cell motility by 3D Riesz transform-differential interference contrast microscopy and computational kinematic analysis
Source: Nat Commun. 2017 Dec 19;8:2194. doi: 10.1038/s41467-017-02193-w (PMC5736583; doi:10.1038/s41467-017-02193-w)
Supplement: Supplementary file 19 — Supplementary Software 3 [file 41467_2017_2193_MOESM19_ESM.zip › CodeStructure/NormalizeVector3D.m]

function [normOfVector,unitVector]=NormalizeVector3D(vector)
%
% Calculate unit vector and norm of 3D vector
%
% Input:    vector(y,x,z,1:3)
%               vx=vector(y,x,z,1)
%               vy=vector(y,x,z,2)
%               vz=vector(y,x,z,3)
%               v=(vx,vy,vz)
%
% Output:   unitVector(y,x,z,1:3)
%               unitVector(y,x,z,1)=ex=vx/|v|
%               unitVector(y,x,z,2)=ey=vx/|v|
%               unitVector(y,x,z,3)=ez=vx/|v|
%
%           normOfVector(y,x,z)=|v|
%

normOfVector=sqrt(vector(:,:,:,1).^2+vector(:,:,:,2).^2+vector(:,:,:,3).^2);
unitVector(:,:,:,1)=vector(:,:,:,1)./normOfVector;
unitVector(:,:,:,2)=vector(:,:,:,2)./normOfVector;
unitVector(:,:,:,3)=vector(:,:,:,3)./normOfVector;
% if norm is zero then unit vector is zero vector
unitVector(not(isfinite(unitVector)))=0;

end
