# Supplementary material for: Revealing chiral cell motility by 3D Riesz transform-differential interference contrast microscopy and computational kinematic analysis
Source: Nat Commun. 2017 Dec 19;8:2194. doi: 10.1038/s41467-017-02193-w (PMC5736583; doi:10.1038/s41467-017-02193-w)
Supplement: Supplementary file 19 — Supplementary Software 3 [file 41467_2017_2193_MOESM19_ESM.zip › CodeStructure/RetroTrackSmooth3D.m]

function RetroTrackSmooth3D(baseFileName,tpStart,tpEnd,xPitch,yPitch,zPitch,stepLength,thImage,oriNormMin,nIter,maxCount,nSmooth,nPool)
%
% Retrograde tracking of fiber structures to the bottom surface
% with overwrite mode (with rewriting existing data)
%
% Input:        Image intensity         I(x,y,z,t)
%                   filename=baseFileName+'RP_t'+timepoint+'.mat'
%               Local orientation
%                   filename=baseFileName+'ORI_t'+timepoint+'.mat'
%                   (ori.oriX, ori.oriY, ori.oriZ) orientation unit vector
%                       oriNorm=1 inside the objects, oriNorm=0 outside the objects
%                   ori.cA:     certainty of anisotropy
%                   ori.cTip:   certainty of tip
%
% tpStart:      start timepoint
% tpEnd:        end timepoint
% xPitch:       image pitch along X-axis (nm/pixel)
% yPitch:       image pitch along Y-axis (nm/pixel)
% zPitch:       image pitch along Z-axis (nm/pixel)
% stepLength:   step arc length for retrograde tracking (nm)
%                   default value = zPitch*2
% thImage:      intensity threshold for object boundary
%                   if intensity<thImage then stop tracking
%                   default value = 0
% oriNormMin:   minimum size of interpolated orientation unit vectors at the object boundary
%                   if oriNorm<oriNormMin then stop tracking
%                       oriNorm=1 inside the objects
%                       0<oriNorm<1 at the boundary
%                       oriNorm=0 outside
%                   default value = 0.5
% nIter:        maximum number of iteration
%                   if iteration>nIter then stop tracking
%                   default value = 200 (for nZ=160)
%                   should be larger than nZ*zPitch/stepLength
% maxCount:     maximum number of count
%                   if no newly tracked points then nCount=nCount+1 else nCount=0
%                   if nCount>=maxCount then stop tracking
%                   default value = 3
% nSmooth:      number of voxels for smoothing kernel
%                   kernel=ones(nSmooth*2+1,nSmooth*2+1,nSmooth*2+1)
%                   default value = 1 (3x3x3)
%
%
% Output:       
%
% flagTrack:    a flag that the object is trackable to the bottom of Z stage
% xTrack:       tracking endpoint at the bottom
% yTrack:
% zTrack:
%
%


fprintf('\n\n*** Starting ''RetroTrackSmooth3D'' ***\n');
fprintf('*** Retrograde tracking with smoothing (overwrite mode) ***\n');
DispDateTime;
tStart=tic;

% Input and output filenames
baseFileNameImage=[baseFileName 'RP_t'];
baseFileNameOri=[baseFileName 'ORI_t'];
baseFileNameTrack=[baseFileName 'TRK_t'];
disp(['from ' baseFileNameImage '**.mat']);
disp(['from ' baseFileNameOri '**.mat']);
disp(['to   ' baseFileNameTrack '**.mat']);
fprintf('tpStart= %d  tpEnd= %d\n',tpStart,tpEnd);
fprintf('stepLength = %f\n',stepLength);
fprintf('thImage = %f\n',thImage);
fprintf('oriNormMin = %f\n',oriNormMin);
fprintf('nIter = %d\n',nIter);

% Read image size from the first image
firstFileNameImage=[baseFileNameImage num2str(tpStart) '.mat'];
firstImg=ParLoad(firstFileNameImage);
size3D=size(firstImg.img);
nX=size3D(2);
nY=size3D(1);
nZ=size3D(3);
fprintf('image size: nX= %d, nY= %d, nZ= %d\n',nX,nY,nZ);
disp(['image width  (X) = ' num2str(nX) ' pixels,  Xpitch = ' num2str(xPitch) ' nm,  real width = ' num2str(xPitch*nX) ' nm']);
disp(['image height (Y) = ' num2str(nY) ' pixels,  Ypitch = ' num2str(yPitch) ' nm,  real height= ' num2str(yPitch*nY) ' nm']);
disp(['image depth  (Z) = ' num2str(nZ) ' pixels,  Zpitch = ' num2str(zPitch) ' nm,  real depth = ' num2str(zPitch*nZ) ' nm']);
% Grid data
[Xgrid,Ygrid,Zgrid]=meshgrid(0:xPitch:xPitch*(nX-1),0:yPitch:yPitch*(nY-1),0:zPitch:zPitch*(nZ-1));
xMin=0;
yMin=0;
zMin=0;
xMax=xPitch*(nX-1);
yMax=yPitch*(nY-1);
zMax=zPitch*(nZ-1);


% Delete existing output files
fclose('all');
allFileNameTrack=[baseFileNameTrack '*.mat'];
disp(['Deleting ' allFileNameTrack '...']);
delete(allFileNameTrack);


% Main loop
% Create parallel pool
parpool(nPool);
parfor tp=tpStart:tpEnd
    fileNameImage=[baseFileNameImage num2str(tp) '.mat'];
    fileNameOri=[baseFileNameOri num2str(tp) '.mat'];
    fileNameTrack=[baseFileNameTrack num2str(tp) '.mat'];
    
    % Read current image
    img=ParLoad(fileNameImage);
    img=img.img;
    img=double(img);
    img=(img>0).*img;

    % Read orientation and certainty
    disp(['Reading orientation from      ' fileNameOri]);
    ori=ParLoad(fileNameOri);

    xTrack=zeros(nY,nX,nZ);
    yTrack=zeros(nY,nX,nZ);
    zTrack=zeros(nY,nX,nZ);
    flagDark=zeros(nY,nX,nZ,'uint8');
    flagLost=zeros(nY,nX,nZ,'uint8');
    flagTrack=zeros(nY,nX,nZ,'uint8');
    flagOB=zeros(nY,nX,nZ,'uint8');
    flagEnd=zeros(nY,nX,nZ,'uint8');
    
    xCurr=Xgrid;
    yCurr=Ygrid;
    zCurr=Zgrid;
    
    nCount=0;
    
    for number=1:nIter
        fprintf('tp=%d n=%d  ',tp,number);
        % get intesity at interpolated positions
        imgCurr=interp3(Xgrid,Ygrid,Zgrid,img,xCurr,yCurr,zCurr,'linear');
        % if dark then "the point is not in the object"
        flagDark=flagDark+uint8(imgCurr<=thImage);
        % calculate retrograde tracking vector
        oriVector(:,:,:,1)=interp3(Xgrid,Ygrid,Zgrid,ori.oriX,xCurr,yCurr,zCurr,'linear');
        oriVector(:,:,:,2)=interp3(Xgrid,Ygrid,Zgrid,ori.oriY,xCurr,yCurr,zCurr,'linear');
        oriVector(:,:,:,3)=interp3(Xgrid,Ygrid,Zgrid,ori.oriZ,xCurr,yCurr,zCurr,'linear');
        [oriNorm,oriVector]=NormalizeVector3D(oriVector);
        % if norm of orientation vector is much less than 1 then "there is no effective orientation for tracking and stop tracking"
        flagLost=flagLost+uint8(oriNorm<=oriNormMin);
        % calculate next position by moving retrogradely
        xNext=xCurr-oriVector(:,:,:,1)*stepLength;
        yNext=yCurr-oriVector(:,:,:,2)*stepLength;
        zNext=zCurr-oriVector(:,:,:,3)*stepLength;
        % if next position is beyond the bottom then "the point was tracked down to the bottom"
        flagZCross=uint8((flagEnd==0).*(flagDark==0).*(flagLost==0).*(zNext>zMax));
        flagTrack=flagTrack+flagZCross;
        % if flagTrack=0 then "the point is not yet tracked"
        %             =1 then "the point was tracked just now"
        %             >1 then "the point was tracked previously"
        % finally tracked point is set if flagTrak=1
        xTrack=xTrack+(flagZCross==1).*xCurr;
        yTrack=yTrack+(flagZCross==1).*yCurr;
        zTrack=zTrack+(flagZCross==1).*zCurr;
        % if next point is near or beyond the boundary then flagOB ON
        flagOB=flagOB+uint8((xNext<=xMin)+(xNext>=xMax)+(yNext<=yMin)+(yNext>=yMax)+(zNext<=zMin));
        % flag of end of tracking
        flagEnd=flagTrack+flagOB+flagDark+flagLost;
        if nnz(flagEnd==0)==0
            fprintf('All points were tracked\n');
            break
        end
        
        fprintf('Tracked=%d(%.1f%%) NewlyCrossedBottom=%d ',nnz(flagTrack),nnz(flagTrack)/numel(flagTrack)*100,nnz(flagZCross)); 
        fprintf('NotYetTracked=%d(%.1f%%) CrossedOtherBoundary=%d(%.1f%%) ',nnz(flagEnd==0),nnz(flagEnd==0)/numel(flagTrack)*100,nnz(flagOB),nnz(flagOB)/numel(flagTrack)*100);
        fprintf('Dark=%d(%.1f%%) Lost=%d(%.1f%%)',nnz(flagDark),nnz(flagDark)/numel(flagTrack)*100,nnz(flagLost),nnz(flagLost)/numel(flagTrack)*100);
        
        xCurr=(flagEnd==0).*xNext+(flagEnd~=0).*xCurr;
        yCurr=(flagEnd==0).*yNext+(flagEnd~=0).*yCurr;
        zCurr=(flagEnd==0).*zNext+(flagEnd~=0).*zCurr;

        % if # of new crossing is zero then count up else reset count
        nCount=(nnz(flagZCross)==0)*(nCount+1);
        if nCount~=0
            fprintf(' nCount=%d',nCount);
        end
        fprintf('\n');
        if nCount>=maxCount
            fprintf('Break. No new crossing. nCount>=maxCount %d\n',maxCount);
            break
        end

    end
    
    % if tracked proximal (bottom) points are at the margin then
    % flagTrack OFF
    flagTrack(((xTrack<=xMin)+(xTrack>=xMax)+(yTrack<=yMin)+(yTrack>=yMax))~=0)=0;
    flagTrack=double(sign(flagTrack));
    
    % Smoothing of tracked points
    % flagTrack = 2: tracked, 1: not tracked but smoothened, 0: not tracked and not smoothened
    k=ones(nSmooth*2+1,nSmooth*2+1,nSmooth*2+1,'uint8');
    flagTrackSmooth=sign(convn(flagTrack,k,'same'));
    flagTrackSmooth=(img>thImage).*flagTrackSmooth;
    flagTrack=uint8(flagTrack+flagTrackSmooth);
    
    % Set position for smoothened points (mean of the position of neighbor tracked points)
    nNeighbor=convn(flagTrackSmooth,k,'same');
    xTrack=convn(xTrack,k,'same')./nNeighbor;
    yTrack=convn(yTrack,k,'same')./nNeighbor;
    zTrack=convn(zTrack,k,'same')./nNeighbor;
    
    fprintf('End of tracking    tp=%d, nIter=%d, points tracked=%d(%.1f%%) smoothend=%d(%.1f%%) total=%d(%.1f%%)\n',...
        tp,number,nnz(flagTrack==2),nnz(flagTrack==2)/numel(flagTrack)*100,...
        nnz(flagTrack==1),nnz(flagTrack==1)/numel(flagTrack)*100,...
        nnz(flagTrack>=1),nnz(flagTrack>=1)/numel(flagTrack)*100);
        
    % Write flagTrack
    disp(['Writing smoothened track to   ' fileNameTrack]);
    ParSaveTrackSmooth3D(fileNameTrack,flagTrack,xTrack,yTrack,zTrack);    
    
    
end

% Shut down parallel pool
delete(gcp('nocreate'));

tElapsed=toc(tStart);
fprintf('*** Finishing ''RetroTrackSmooth3D'' ***\n');
DispDateTime;
fprintf('Total elapsed time = %.f sec   nTp = %d   time per tp = %.f sec\n\n',tElapsed,tpEnd-tpStart+1,tElapsed/(tpEnd-tpStart+1));

end


function ParSaveTrackSmooth3D(fileName,flagTrack,xTrack,yTrack,zTrack)
save(fileName,'flagTrack','xTrack','yTrack','zTrack');
end
