# Supplementary material for: Revealing chiral cell motility by 3D Riesz transform-differential interference contrast microscopy and computational kinematic analysis
Source: Nat Commun. 2017 Dec 19;8:2194. doi: 10.1038/s41467-017-02193-w (PMC5736583; doi:10.1038/s41467-017-02193-w)
Supplement: Supplementary file 19 — Supplementary Software 3 [file 41467_2017_2193_MOESM19_ESM.zip › CodeStructure/StatCurvature2DStill.m]

function statCurv...
        =StatCurvature2DStill(baseFileNameStr,baseFileNameData,thImage,thCLinear,thCTip,thCEdge)
%
% Calculate stats of curvature of 2D still image
%
%
% Input:        Image I(x,y)
%               filename=baseFileNameStr+'RP.mat'
%
% Data list:    filename=baseFileNameData+'CRVDAT'+suffix
%               curvature
%
% thImage:      masking threshold of image intensity
% thCLinear:    masking threshold of certainty of line
% thCTip:       masking threshold of certainty of tip
% thCEdge:      masking threshold of certainty of distal edge
%
% Output:       stats of angular velocity
%               Excel file
%               filename=baseFileNameData+'STATCRVD'+suffix+'.xlsx'
%


fprintf('\n\n*** Starting ''StatCurvature2DStill'' ***\n');
fprintf('*** Create stats of 2D curvature ***\n');
DispDateTime;
tStart=tic;

% Input and output filenames
fileNameImage=[baseFileNameStr 'RP.mat'];
suffix=['thI' num2str(thImage) 'CL' num2str(thCLinear*100) 'CT' num2str(thCTip*100) 'CE' num2str(thCEdge*100)];
fileNameCurvData=[baseFileNameData 'CRVDAT' suffix];

disp(['from  ' fileNameCurvData '(curvature data)']);
fprintf('thImage= %f,  thCLinear= %f,  thCTip= %f,  thCEdge= %f\n',thImage,thCLinear,thCTip,thCEdge);

% Read image
disp(['Reading image from      ' fileNameImage]);   
img=load(fileNameImage);
img=img.img;
img=(img>0).*img;
size2D=size(img);
nX=size2D(2);
nY=size2D(1);
fprintf('image size: nX= %d, nY= %d\n',nX,nY);

% Extract names
str=strsplit(baseFileNameData,'\');
folderName=str{size(str,2)-1};
sampleName=str{size(str,2)};
fileNameOut=[baseFileNameData 'STATCRVD_t' suffix '.xlsx'];
dataNameOut=[sampleName 'STATCRVD_t' suffix '.xlsx'];

% Load data
disp(['Loading data ...']);
load(fileNameCurvData,'dataCurv');

% Calculate stats with simple mode
ntotal=prod(size2D);
statCurv=StatVectorizedDataSimple(dataCurv,ntotal);


arrayHead={ 'Sample Info','','';
            'Sample','Folder','File';
            sampleName,folderName,dataNameOut}
        
arrayParam={'Parameter','','','';
            'thImage','thCLinear','thCTip','thCEdge';
            thImage,thCLinear,thCTip,thCEdge}
        
arrayCurv={  'Curvature','','','','','','','';
            'total number','valid number','ratio','mean','SD','min','median','max';
            statCurv.nTotal,statCurv.nValid,statCurv.nRatio,statCurv.mean,statCurv.std,statCurv.min,statCurv.med,statCurv.max}

 
arraySum=[arrayHead,arrayParam...
        ,arrayCurv];

% write stats  to Excel file
xlswrite(fileNameOut,arraySum);

fprintf('*** Finishing ''StatCurvature2DStill'' ***\n');
DispDateTime;
tElapsed=toc(tStart);
fprintf('Total elapsed time = %.f sec\n\n',tElapsed);

end
