# Supplementary material for: Revealing chiral cell motility by 3D Riesz transform-differential interference contrast microscopy and computational kinematic analysis
Source: Nat Commun. 2017 Dec 19;8:2194. doi: 10.1038/s41467-017-02193-w (PMC5736583; doi:10.1038/s41467-017-02193-w)
Supplement: Supplementary file 19 — Supplementary Software 3 [file 41467_2017_2193_MOESM19_ESM.zip › CodeStructure/StatVectorizedDataSimple.m]

function stat=StatVectorizedDataSimple(datavector,ntotal)

% Create stats of vectorized data with simple mode for large memory size
%   Use block mode for small memory size
%
% Input:
% datavector:   1D data vector
% ntotal:       total number of matrix data (product of array elements)
%
% Output:
% struct stat:  stats of velocity
%               stat.nTotal     # total data (product of matrix)
%               stat.nValid     # valid data (size of data vector)
%               stat.nRatio     # total/# valid
%               stat.mean       mean
%               stat.std        SD
%               stat.min        min
%               stat.med        median
%               stat.max        max
%               stat.sem        SE
%               stat.nPosi      # positive data
%               stat.nZero      # zero data
%               stat.nNega      # negative data
%               stat.rPosi      # posi/(# nega + # posi)
%               stat.rNega      # nega/(# nega + # posi)
%
% dataname:     full path of data file
%

datavector=double(datavector);

stat.nTotal=double(ntotal);
stat.nValid=double(numel(datavector));
stat.nRatio=stat.nValid/stat.nTotal;
stat.mean=double(mean(datavector));
stat.std=double(std(double(datavector)));
stat.min=double(min(datavector));
stat.med=double(median(datavector));
stat.max=double(max(datavector));
stat.sem=stat.std/sqrt(stat.nValid);

stat.nPosi=double(nnz(datavector>0));
stat.nZero=double(nnz(datavector==0));
stat.nNega=double(nnz(datavector<0));
stat.rPosi=stat.nPosi/(stat.nPosi+stat.nNega);
if isnan(stat.rPosi)==1
    stat.rPosi=0;
end
stat.rNega=stat.nNega/(stat.nPosi+stat.nNega);
if isnan(stat.rNega)==1
    stat.rNega=0;
end


end
