# Supplementary material for: Revealing chiral cell motility by 3D Riesz transform-differential interference contrast microscopy and computational kinematic analysis
Source: Nat Commun. 2017 Dec 19;8:2194. doi: 10.1038/s41467-017-02193-w (PMC5736583; doi:10.1038/s41467-017-02193-w)
Supplement: Supplementary file 19 — Supplementary Software 3 [file 41467_2017_2193_MOESM19_ESM.zip › CodeStructure/Structure2DS.m]

function Structure2DS...
    (baseFileName,outerScale,xSeed,ySeed,meanGrd,xPitch,yPitch...
    ,flagOriImage,thImage,scaleCLinear,scaleCTip,scaleCEdge...
    ,stepLength,nStep...
    ,flagAnalyzeCurv,thCLinear,thCTip,thCEdge,rangeCurv...
    ,flagCurvImage,scaleCurv)
%
% Calculate and analyze structure of 2D still image
%
%  	Calculation of fiber orientation by structure tensor
%       Fiber orientation
%       Structure certainty
%           Linear
%           Tip
%           Edge
%
%   Create orientation images
%       Linear
%       Tip
%       Edge
%
%  	Calculation of curvature
%       Curvature of linear structure
%
%   Analyze curvature
%
%   Create curvature image
%
%
% Arguments:
% baseFileName: full path to base filename
% outerScale:   outer (integration) scale for Gaussian smoothing
% xSeed:        proximal seed point for conversion of orientation to direction
% ySeed:        
% meanGrd:      mean gradient magnitude for normalization of cTip
% xPitch:       image pitch along X-axis (nm/pixel)
% yPitch:       image pitch along Y-axis (nm/pixel)
%
% flagOriImage: flag for orientation image construction
% thImage:      masking threshold of image intensity
% scaleCLinear: scaling factor for cLinear (default = 100, from [0,1] to [0,100])
% scaleCTip:    scaling factor for cTip (default = 100)
% scaleCEdge:   scaling factor for cEdge (default = 100)
%
% stepLength:   step length for trace (nm)
% nStep:        number of steps 
%
% flagAnalyzeCurv:
%               flag for analysis of curvature
% thCLinear:    masking threshold of certainty of line
% thCTip:       masking threshold of certainty of tip
% thCEdge:      masking threshold of certainty of distal edge
% rangeCurv:    range of curvature (maximum value)
%
% flagCurvImage: 
%               flag for curvature image construction
% scaleCurv:    scaling factor for curvature
%
%
% Data:
% Source image:
%               MAT file, 2D matrix data, double float
%               filename=baseFileName+'RP.mat'
% Orientation data:
%               filename=baseFileName+'ORI.mat'
%               .oriX:  2D local orientration unit vector
%               .oriY:
%               .cLinear:   certainty of linear structure
%               .cTip:      certainty of tip structure
%               .cEdge:     certainty of edge structure
% Orientation image:
%               8 bit scaled image
%               certainty of linear structure
%               filename=baseFileName+'CLIMG_t'+timepoint+'.tif'
%               certainty of tip structure
%               filename=baseFileName+'CTIMG_t'+timepoint+'.tif'
%               certainty of edge structure
%               filename=baseFileName+'CEIMG_t'+timepoint+'.tif'
% Curvature data:
%               filename=baseFileName+'CRV.mat'
%               .curv
% Data list of curvature:
%               filename=baseFileName+'CRVDAT.mat'
% Histogram of curvature:
%               filename=baseFileName+'CRVDAT.fig'
% Stats of curvature:
%               filename=baseFileName+'STATCRVD'+suffix+'.xlsx'
%               suffix='thI'+thImage+'CL'+thCLinear*100+'CT'+thCTip*100+'CE'+thCEdge*100
% Test results of curvature:
%               filename=baseFileName+'TESTCRVD'+suffix+'.xlsx'
% Curvature image:
%               positive curvature
%               fileNameCurvPosi=baseFileName+'CRVPIMG'+suffix+'.tif'
%               negative curvature
%               fileNameCurvNega=baseFileName+'CRVNIMG'+suffix+'.tif'
%


fprintf('\n\n*** Starting ''Structure2DS'' ***\n');
fprintf('*** Calculate 2D structure from still image ***\n');
DispDateTime;
tStart=tic;

% Orientation
DispDateTime;
CalculateOrientation2DStill(baseFileName,outerScale,xSeed,ySeed,meanGrd,xPitch,yPitch);

% Orientation image
if flagOriImage
    DispDateTime;
    CreateOrientationImage2DStill(baseFileName,thImage,scaleCLinear,scaleCTip,scaleCEdge);
end

% Curvature
DispDateTime;
CalculateCurvature2DStill(baseFileName,xPitch,yPitch,stepLength,nStep);

% Analyze curvature
if flagAnalyzeCurv
    DispDateTime;
    AnalyzeCurvature2DStill(baseFileName,baseFileName,thImage,thCLinear,thCTip,thCEdge,rangeCurv);
end

% Curvature image
if flagCurvImage
    DispDateTime;
    CreateCurvatureImage2DStill(baseFileName,thImage,thCLinear,thCTip,thCEdge,scaleCurv);
end


fprintf('*** Finishing ''Structure2DS'' ***\n');
DispDateTime;
tElapsed=toc(tStart);
fprintf('Total elapsed time = %.f sec\n\n',tElapsed);

end
