# Supplementary material for: Revealing chiral cell motility by 3D Riesz transform-differential interference contrast microscopy and computational kinematic analysis
Source: Nat Commun. 2017 Dec 19;8:2194. doi: 10.1038/s41467-017-02193-w (PMC5736583; doi:10.1038/s41467-017-02193-w)
Supplement: Supplementary file 19 — Supplementary Software 3 [file 41467_2017_2193_MOESM19_ESM.zip › CodeStructure/StructureCell3DT.m]

function StructureCell3DT...
    (baseFileName,tpStart,tpEnd,thCentroid...
    ,flagCentImage,sizeCentroid...
    ,outerScale,meanGrd,xPitch,yPitch,zPitch...
    ,flagOriImage,scaleCA,scaleCTip,scaleCEdge...
    ,nPoolS,nPoolI)
%
% Calculate 3D cell structure
%
%  	Calculation of intensity-weighted centroid
%       Coordinates of intensity-weighted centroid
%
%   Create centroid images
%
%  	Calculation of fiber orientation by structure tensor
%       Fiber orientation
%       Structure certainty
%           Fiber (anisotropic)
%           Tip
%           Edge
%
%
% Arguments:
% baseFileName: full path to base filename
% tpStart:      start timepoint
% tpEnd:        end timepoint
% thCentroid:   intensity threshold for centroid calculationend timepoint
%
% flagCentImage:
%               flag for centroid image construction
% sizeCentroid: size of centroid
%
% outerScale:   outer (integration) scale for Gaussian smoothing
% meanGrd:      mean gradient magnitude for normalization of cTip
% xPitch:       image pitch along X-axis (nm/pixel)
% yPitch:       image pitch along Y-axis (nm/pixel)
% zPitch:       image pitch along Z-axis (nm/pixel)
%
% flagOriImage: flag for orientation image construction
% scaleCA:      scaling factor for cA (default = 100, from [0,1] to [0,100])
% scaleCTip:    scaling factor for cTip (default = 100)
% scaleCEdge:   scaling factor for cEdge (default = 100)
%
% nPoolS:       poolsize for parallel pool in structure tensor calculation
% nPoolI:       poolsize for parallel pool in image construction)
%
%
% Data:
% Source image:
%               MAT file, 3D matrix data, double float
%               filename=baseFileName+'RP_t'+timepoint+'.mat'
% Centroid data:
%               coordinates of intensity-weighted centroid
%               filename=baseFileName+'CNT_t'+timepoint+'.mat'
%               .xCentroid
%               .yCentroid
%               .zCentroid
% Centroid image:
%               8 bit image of a cube with 2*sizeCentroid+1 voxels
%               filename=baseFileName+'CNTIMG_t'+timepoint+'.tif'
% Orientation data:
%               filename=baseFileName+'ORI_t'+timepoint+'.mat'
%               .oriX:  3D local orientration unit vector
%               .oriY:
%               .oriZ:
%               .cA:    certainty of anisotropic structure
%               .cTip:  certainty of tip structure
%               .cEdge: certainty of distal edge structure
% Tip certainty data:
%               filename=baseFileNameStr+'CT_t'+timepoint+'.mat'
%               .cTip
%               (cTip.cTip is same as ori.CTip,
%                but saved in a separate small-sized file to reduce loading time) 
% Orientation image:
%               8 bit scaled image
%               certainty of anisotropic structure
%               filename=baseFileName+'CAIMG_t'+timepoint+'.tif'
%               certainty of tip structure
%               filename=baseFileName+'CTIMG_t'+timepoint+'.tif'
%               certainty of edge structure
%               filename=baseFileName+'CEIMG_t'+timepoint+'.tif'
%


fprintf('\n\n*** Starting ''StructureCell3DT'' ***\n');
fprintf('*** Calculate 3D cell structure from image ***\n');
DispDateTime;
tStart=tic;

% Centroid
DispDateTime;
WeightedCentroid3D(baseFileName,tpStart,tpEnd,thCentroid,nPoolS);

% Centroid image
if flagCentImage
    DispDateTime;
    CreateCentroidImage3D(baseFileName,tpStart,tpEnd,sizeCentroid,nPoolI);
end

% Orientation
DispDateTime;
CalculateOrientationCell3D(baseFileName,tpStart,tpEnd,outerScale,meanGrd,xPitch,yPitch,zPitch,nPoolS);

% Extract tip certainty and save in separate files
DispDateTime;
OrientationToTip3D(baseFileName,tpStart,tpEnd,nPoolS);

% Orientation image
if flagOriImage
    DispDateTime;
    CreateOrientationImage3D(baseFileName,tpStart,tpEnd,scaleCA,scaleCTip,scaleCEdge,nPoolI);
end


fprintf('*** Finishing ''StructureCell3DT'' ***\n');
DispDateTime;
tElapsed=toc(tStart);
fprintf('Total elapsed time = %.f sec\n\n',tElapsed);

end
