# Supplementary material for: Revealing chiral cell motility by 3D Riesz transform-differential interference contrast microscopy and computational kinematic analysis
Source: Nat Commun. 2017 Dec 19;8:2194. doi: 10.1038/s41467-017-02193-w (PMC5736583; doi:10.1038/s41467-017-02193-w)
Supplement: Supplementary file 19 — Supplementary Software 3 [file 41467_2017_2193_MOESM19_ESM.zip › CodeStructure/StructureFiber3DT.m]

function StructureFiber3DT...
    (baseFileName,tpStart,tpEnd...
    ,outerScale,xSeed,ySeed,zSeed,meanGrd,xPitch,yPitch,zPitch...
    ,flagOriImage,scaleCA,scaleCTip,scaleCEdge...
    ,flagRetroTrack,stepLength,thImage,oriNormMin,nIter,maxCount,nSmooth...
    ,flagTrackImage...
    ,nPoolS,nPoolI)
%
% Calculate 3D fiber structure
%
%  	Calculation of fiber orientation by structure tensor
%       Fiber orientation
%       Structure certainty
%           Fiber (anisotropic)
%           Tip
%           Edge
%
%   Create orientation images
%       Fiber
%       Tip
%       Edge
%
%   Retrograde tracking of fiber structures to the bottom surface
%
%   Create Track images
%
%
% Arguments:
% baseFileName: full path to base filename
% tpStart:      start timepoint
% tpEnd:        end timepoint
% outerScale:   outer (integration) scale for Gaussian smoothing
% xSeed:        proximal seed point for conversion of orientation to direction
% ySeed:        
% zSeed:        should be at or beyond the bottom surface
% meanGrd:      mean gradient magnitude for normalization of cTip
% xPitch:       image pitch along X-axis (nm/pixel)
% yPitch:       image pitch along Y-axis (nm/pixel)
% zPitch:       image pitch along Z-axis (nm/pixel)
%
% flagOriImage: flag for orientation image construction
% scaleCA:      scaling factor for cA (default = 100, from [0,1] to [0,100])
% scaleCTip:    scaling factor for cTip (default = 100)
% scaleCEdge:   scaling factor for cEdge (default = 100)
%
% flagRetroTrack:
%               flag for retrograde tracking
% stepLength:   step arc length for retrograde tracking (nm)
%                   default value = zPitch*2
% thImage:      intensity threshold for object boundary
%                   if intensity<thImage then stop tracking
%                   default value = 0
% oriNormMin:   minimum size of interpolated orientation unit vectors at the object boundary
%                   if oriNorm<oriNormMin then stop tracking
%                       oriNorm=1 inside the objects
%                       0<oriNorm<1 at the boundary
%                       oriNorm=0 outside
%                   default value = 0.5
% nIter:        maximum number of iteration
%                   if iteration>nIter then stop tracking
%                   default value = 200 (for nZ=160)
%                   should be larger than nZ*zPitch/stepLength
% maxCount:     maximum number of count
%                   if no newly tracked points then nCount=nCount+1 else nCount=0
%                   if nCount>=maxCount then stop tracking
%                   default value = 3
% nSmooth:      number of voxels for smoothing kernel
%                   kernel=ones(nSmooth*2+1,nSmooth*2+1,nSmooth*2+1)
%                   default value = 1 (3x3x3)
%
% nPoolS:       poolsize for parallel pool in structure tensor calculation
% nPoolI:       poolsize for parallel pool in image construction)
%
%
% Data:
% Source image:
%               MAT file, 3D matrix data, double float
%               filename=baseFileName+'RP_t'+timepoint+'.mat'
% Orientation:
%               filename=baseFileName+'ORI_t'+timepoint+'.mat'
%               .oriX:  3D local orientration unit vector
%               .oriY:
%               .oriZ:
%               .cA:    certainty of anisotropic structure
%               .cTip:  certainty of tip structure
%               .cEdge: certainty of distal edge structure
% Orientation image:
%               8 bit scaled image
%               certainty of anisotropic structure
%               filename=baseFileName+'CAIMG_t'+timepoint+'.tif'
%               certainty of tip structure
%               filename=baseFileName+'CTIMG_t'+timepoint+'.tif'
%               certainty of edge structure
%               filename=baseFileName+'CEIMG_t'+timepoint+'.tif'
% Tracking:
%               filename=baseFileName+'TRK_t'+timepoint+'.mat'
%               .flagTrack: a flag that the voxel is trackable to the bottom
%                           0: not tracked, 1: adjacent to tracked voxel, 2: tracked
%               .xTrack:    tracking endpoint at the bottom
%               .yTrack:
%               .zTrack:
% Track image:  8 bit image
%               filename=baseFileName+'TRKIMG_t'+timepoint+'.tif'
%                   2: tracked
%                   1: adjacent to tracked voxel
%                   0: not tracked
%


fprintf('\n\n*** Starting ''StructureFiber3DT'' ***\n');
fprintf('*** Calculate 3D fiber structure from image ***\n');
DispDateTime;
tStart=tic;

% Orientation
DispDateTime;
CalculateOrientationFiber3D(baseFileName,tpStart,tpEnd,outerScale,xSeed,ySeed,zSeed,meanGrd,xPitch,yPitch,zPitch,nPoolS);

% Orientation image
if flagOriImage
    DispDateTime;
    CreateOrientationImage3D(baseFileName,tpStart,tpEnd,scaleCA,scaleCTip,scaleCEdge,nPoolI);
end

% Retrograde Tracking
if flagRetroTrack
    DispDateTime;
    RetroTrackSmooth3D(baseFileName,tpStart,tpEnd,xPitch,yPitch,zPitch,stepLength,thImage,oriNormMin,nIter,maxCount,nSmooth,nPoolS);
end

% Track image
if flagTrackImage
    DispDateTime;
    CreateTrackImage3D(baseFileName,tpStart,tpEnd,nPoolI);
end


fprintf('*** Finishing ''StructureFiber3DT'' ***\n');
DispDateTime;
tElapsed=toc(tStart);
fprintf('Total elapsed time = %.f sec\n\n',tElapsed);

end
