# Supplementary material for: Revealing chiral cell motility by 3D Riesz transform-differential interference contrast microscopy and computational kinematic analysis
Source: Nat Commun. 2017 Dec 19;8:2194. doi: 10.1038/s41467-017-02193-w (PMC5736583; doi:10.1038/s41467-017-02193-w)
Supplement: Supplementary file 19 — Supplementary Software 3 [file 41467_2017_2193_MOESM19_ESM.zip › CodeStructure/TestCurvature2DStill.m]

function TestCurvature2DStill(baseFileNameStr,baseFileNameData,thImage,thCLinear,thCTip,thCEdge)
%
% Hypothesis tests for curvature of 2D still image
% For normal distribution
%               Skewness and kurtosis
%               Chi-square goodness-of-fit test
%               Jarque-Bera test
% For mean equal to zero
%               Wilcoxon signed rank test
%               One-sample t-test
%
% Input:        Image I(x,y)
%               filename=baseFileNameStr+'RP.mat'
%
% Data list:    filename=baseFileNameData+'CRVDAT'+suffix
%               curvature
%
% thImage:      masking threshold of image intensity
% thCLinear:    masking threshold of certainty of line
% thCTip:       masking threshold of certainty of tip
% thCEdge:      masking threshold of certainty of distal edge
%
% Output:       stats of angular velocity
%               Excel file
%               filename=baseFileNameData+'TESTCRVD'+suffix+'.xlsx'
%


fprintf('\n\n*** Starting ''TestCurvature2DStill'' ***\n');
fprintf('*** One sample t-test of 2D curvature ***\n');
DispDateTime;
tStart=tic;

% Input and output filenames
fileNameImage=[baseFileNameStr 'RP.mat'];
suffix=['thI' num2str(thImage) 'CL' num2str(thCLinear*100) 'CT' num2str(thCTip*100) 'CE' num2str(thCEdge*100)];
fileNameCurvData=[baseFileNameData 'CRVDAT' suffix];

disp(['from  ' fileNameCurvData '(curvature data)']);
fprintf('thImage= %f,  thCLinear= %f,  thCTip= %f,  thCEdge= %f\n',thImage,thCLinear,thCTip,thCEdge);

% Read image
disp(['Reading image from      ' fileNameImage]);   
img=load(fileNameImage);
img=img.img;
img=(img>0).*img;
size2D=size(img);
nX=size2D(2);
nY=size2D(1);
fprintf('image size: nX= %d, nY= %d\n',nX,nY);

% Extract names
str=strsplit(baseFileNameData,'\');
folderName=str{size(str,2)-1};
sampleName=str{size(str,2)};
fileNameOut=[baseFileNameData 'TESTCRVD' suffix '.xlsx'];
dataNameOut=[sampleName 'TESTCRVD' suffix '.xlsx'];

% Load data
disp(['Loading data ...']);
load(fileNameCurvData,'dataCurv');

    
% Calculate stats with simple mode
ntotal=prod(size2D);
statCurv=StatVectorizedDataSimple(dataCurv,ntotal);

% Normality tests and one-sample tests
[skewCurv,kurtCurv,pChiCurv,hChiCurv,pJBCurv,hJBCurv,pSRCurv,hSRCurv,pTCurv,hTCurv]...
    = TestNormalityOneSample(dataCurv);

fprintf('Curvature: N=%d, mean=%f, SD=%f, SE=%f, skewness=%f, kurtosis=%f\n'...
    ,statCurv.nValid,statCurv.mean,statCurv.std,statCurv.sem,skewCurv,kurtCurv);
fprintf('                Chi-square test:   P=%f, H=%d\n',pChiCurv,hChiCurv);
fprintf('                Jarque-Bera test:  P=%f, H=%d\n',pJBCurv,hJBCurv);
fprintf('                Signed rank test:  P=%f, H=%d\n',pSRCurv,hSRCurv);
fprintf('                One-sample t test: P=%f, H=%d\n',pTCurv,hTCurv);


arrayHead={ 'Sample Info','','';
            'Sample','Folder','File';
            sampleName,folderName,dataNameOut}
        
arrayParam={'Parameter','','','';
            'thImage','thCLinear','thCTip','thCEdge';
            thImage,thCLinear,thCTip,thCEdge}
        
arrayCurv={  'Curvature','','','','','','','';
            'total number','valid number','ratio','mean','SD','min','median','max';
            statCurv.nTotal,statCurv.nValid,statCurv.nRatio,statCurv.mean,statCurv.std,statCurv.min,statCurv.med,statCurv.max}

arrayCurvTest={  'Curvature','','','','','','','','','';
            'skewness','kurtosis','P-Chi2','H-Chi2','P-JB','H-JB','P-SRank','H-SRank','P-OneT','H-OneT';
            skewCurv,kurtCurv,pChiCurv,hChiCurv,pJBCurv,hJBCurv,pSRCurv,hSRCurv,pTCurv,hTCurv}

 
arraySum=[arrayHead,arrayParam...
        ,arrayCurv,arrayCurvTest];

% write stats  to Excel file
xlswrite(fileNameOut,arraySum);


fprintf('*** Finishing ''TestCurvature2DStill'' ***\n');
DispDateTime;
tElapsed=toc(tStart);
fprintf('Total elapsed time = %.f sec\n\n',tElapsed);

end
