# Supplementary material for: Revealing chiral cell motility by 3D Riesz transform-differential interference contrast microscopy and computational kinematic analysis
Source: Nat Commun. 2017 Dec 19;8:2194. doi: 10.1038/s41467-017-02193-w (PMC5736583; doi:10.1038/s41467-017-02193-w)
Supplement: Supplementary file 19 — Supplementary Software 3 [file 41467_2017_2193_MOESM19_ESM.zip › CodeStructure/TestNormalityOneSample.m]

function [skew,kurt,pChi,hChi,pJB,hJB,pSR,hSR,pT,hT] = TestNormalityOneSample(dataVector)
%
% Perform normality tests and one-sample tests
%
%   Normality tests
%   1. skewness
%   2. kurtosis
%   3. Chi-square goodness-of-fit test
%   4. Jarque-Bera test
%
%   One-sample tests
%   5. Wilcoxon signed rank test (non-parametric)
%   6. One-sample t-test (parametric)
%
% Return value
%   skew:   skewness
%   kurt:   kurtosis
%   p***:   p-value (p=(0,1), p=-1 if not tested)
%   h***:   hypothesis test result
%               1: rejection of the null hypothesis
%               0: a failure to reject the null hypoteshis
%               -1: not tested

fprintf('\n\n*** Starting ''TestNormalityOneSample'' ***\n');
fprintf('*** Perform normality tests and one-sample tests ***\n');

nData=numel(dataVector);
fprintf('    data number = %d\n',nData);

% skewness and kurtosis
skew=skewness(dataVector);
kurt=kurtosis(dataVector)-3;

fprintf('Test results\n');
fprintf('	Skewness = %f\n',skew);
fprintf('	Kurtosis = %f\n',kurt);

% Hypothesis tests
% Chi-square goodness-of-fit test
[hChi,pChi]=chi2gof(dataVector);
% if not tested due to lack of data or excess data number (p=NaN), return p=-1 and h=-1
if isnan(pChi)
    pChi=-1;
    hChi=-1;
    fprintf('*** No data or excess data for Chi-square test ***\n');
end
fprintf('	Chi-square test:    P=%f,   H=%.f\n',pChi,hChi);

% Jarque-Bera test
if nData>=2
    [hJB,pJB]=jbtest(dataVector);
else
    pJB=-1;
    hJB=-1;
    fprintf('*** Not enough data for Jarque-Bera test ***\n');
end
fprintf('	Jarque-Bera test:   P=%f,   H=%.f\n',pJB,hJB);

% Wilcoxon signed rank test
if nData>=1
    [pSR,hSR]=signrank(dataVector); hSR=double(hSR);
else
    pSR=-1;
    hSR=-1;
    fprintf('*** Not enough data for Jarque-Bera test ***\n');
end
fprintf('	Signed rank test:   P=%f,   H=%.f\n',pSR,hSR);

% One-sample t-test
[hT,pT]=ttest(dataVector);
% if not tested due to lack of data or excess data number (p=NaN), return p=-1 and h=-1
if isnan(pT)
    pT=-1;
    hT=-1;
    fprintf('*** No data or excess data for ttest ***\n');
end
fprintf('	One-sample t-test:  P=%f,   H=%.f\n',pT,hT);

fprintf('*** Finishing ''TestNormalityOneSample'' ***\n');

end
