# Supplementary material for: Revealing chiral cell motility by 3D Riesz transform-differential interference contrast microscopy and computational kinematic analysis
Source: Nat Commun. 2017 Dec 19;8:2194. doi: 10.1038/s41467-017-02193-w (PMC5736583; doi:10.1038/s41467-017-02193-w)
Supplement: Supplementary file 19 — Supplementary Software 3 [file 41467_2017_2193_MOESM19_ESM.zip › CodeStructure/WeightedCentroid3D.m]

function WeightedCentroid3D(baseFileName,tpStart,tpEnd,thCentroid,nPool)
%
% Calculate intensity-weighted centroid of image
%
% Input:        RT-DIC Image data
%               MAT file, 3D matrix data, double float, positive values
%               filename=baseFileName+'RP_t'+timepoint+'.mat'
%
% tpStart:      start timepoint
% tpEnd:        end timepoint
% thCentroid:   intensity threshold for centroid calculationend timepoint
% nPool:        poolsize for parallel pool
%
% Output:       coordinates of intensity-weighted centroid
%               filename=baseFileName+'CNT_t'+timepoint+'.mat'
%


fprintf('\n\n*** Starting ''WeightedCentroidB'' ***\n');
fprintf('*** Calculate intensity-weighted centroid ***\n');
DispDateTime;
tStart=tic;

% Input and output filenames
baseFileNameImage=[baseFileName 'RP_t'];
baseFileNameCentroid=[baseFileName 'CNT_t'];
disp(['from ' baseFileNameImage '**.mat']);
disp(['to   ' baseFileNameCentroid '**.mat (intensity-weighted centroid)']);
fprintf('tpStart= %d,  tpEnd= %d\n',tpStart,tpEnd);
fprintf('intensity threshold for centroid= %d\n',thCentroid);

% Read image size from the first image
firstFileNameImage=[baseFileNameImage num2str(tpStart) '.mat'];
firstImg=ParLoad(firstFileNameImage);
size3D=size(firstImg.img);
nX=size3D(2);
nY=size3D(1);
nZ=size3D(3);
fprintf('image size: nX= %d, nY= %d, nZ= %d\n',nX,nY,nZ);


% Delete all existing binary files
fclose('all');
allFileNameCentroid=[baseFileNameCentroid '*.mat'];
disp(['Deleting ' allFileNameCentroid '...']);
delete(allFileNameCentroid);


% Create parallel pool
parpool(nPool);
parfor tp=tpStart:tpEnd
    % Set input and output files
    fileNameImage=[baseFileNameImage num2str(tp) '.mat'];
    fileNameCentroid=[baseFileNameCentroid num2str(tp) '.mat'];
      
    % Read image data
    disp(['Reading image from      ' fileNameImage]);   
    imgCurr=ParLoad(fileNameImage);
    imgCurr=imgCurr.img;
    imgCurr=(imgCurr>0).*imgCurr;
    
    % threholding by intensity
    imgCurr=(imgCurr>thCentroid).*imgCurr;

    % Calculate intensity-weighted centroid
    sumI=0;
    sumX=0;
    sumY=0;
    sumZ=0;
    for z=1:nZ
        for y=1:nY
            for x=1:nX
                sumI=sumI+imgCurr(y,x,z);
                sumX=sumX+x.*imgCurr(y,x,z);
                sumY=sumY+y.*imgCurr(y,x,z);
                sumZ=sumZ+z.*imgCurr(y,x,z);
            end
        end
    end
    xCentroid=sumX/sumI;
    yCentroid=sumY/sumI;
    zCentroid=sumZ/sumI;
    
    fprintf('Centroid(%d) = (%f.2, %f.2, %f.2)\n',tp,xCentroid,yCentroid,zCentroid);

    % Write images
    disp(['Writing intensity-weighted centroid to   ' fileNameCentroid]);
    ParSaveCentroid(fileNameCentroid,xCentroid,yCentroid,zCentroid);
    
end

% Shut down parallel pool
delete(gcp('nocreate'));

fprintf('*** Finishing ''WeightedCentroidB'' ***\n');
DispDateTime;
tElapsed=toc(tStart);
fprintf('Total elapsed time = %.f sec   nTp = %d   time per tp = %.f sec\n\n',tElapsed,tpEnd-tpStart+1,tElapsed/(tpEnd-tpStart+1));

end


function ParSaveCentroid(fileName,xCentroid,yCentroid,zCentroid)
save(fileName,'xCentroid','yCentroid','zCentroid');
end
