# Supplementary material for: Revealing chiral cell motility by 3D Riesz transform-differential interference contrast microscopy and computational kinematic analysis
Source: Nat Commun. 2017 Dec 19;8:2194. doi: 10.1038/s41467-017-02193-w (PMC5736583; doi:10.1038/s41467-017-02193-w)
Supplement: Supplementary file 20 — Supplementary Software 4 [file 41467_2017_2193_MOESM20_ESM.zip]

Archive with 72 entries (72 files):
- CodeMotion/AnalyzeOmega2D.m
- CodeMotion/AnalyzeOmegaCell3D.m
- CodeMotion/AnalyzeOmegaFiber3D.m
- CodeMotion/AnalyzeVelocity2D.m
- CodeMotion/AnalyzeVelocityCell3D.m
- CodeMotion/AnalyzeVelocityFiber3D.m
- CodeMotion/CalculateOmega2D.m
- CodeMotion/CalculateOmegaLocal3D.m
- CodeMotion/CalculateVelocity2D.m
- CodeMotion/CalculateVelocity3D.m
- CodeMotion/clearall.m
- CodeMotion/clearallp.m
- CodeMotion/closeall.m
- CodeMotion/CreateOmegaImage2D.m
- CodeMotion/CreateOmegaImageCell3D.m
- CodeMotion/CreateOmegaImageFiber3D.m
- CodeMotion/CreateVelocityImage2D.m
- CodeMotion/CreateVelocityImageCell3D.m
- CodeMotion/CreateVelocityImageFiber3D.m
- CodeMotion/DataListOmega2D.m
- CodeMotion/DataListOmegaCell3D.m
- CodeMotion/DataListOmegaFiber3D.m
- CodeMotion/DataListVelocity2D.m
- CodeMotion/DataListVelocityCell3D.m
- CodeMotion/DataListVelocityFiber3D.m
- CodeMotion/DeleteListOmega2D.m
- CodeMotion/DeleteListOmegaCell3D.m
- CodeMotion/DeleteListOmegaFiber3D.m
- CodeMotion/DeleteListVelocity2D.m
- CodeMotion/DeleteListVelocityCell3D.m
- CodeMotion/DeleteListVelocityFiber3D.m
- CodeMotion/DemoMotionDicty2D.m
- CodeMotion/DemoMotionDicty3D.m
- CodeMotion/DemoMotionGrowthCone3D.m
- CodeMotion/DispDateTime.m
- CodeMotion/HistogramVectorizedDataSimple.m
- CodeMotion/HistOmega2D.m
- CodeMotion/HistOmegaCell3D.m
- CodeMotion/HistOmegaFiber3D.m
- CodeMotion/HistVelocity2D.m
- CodeMotion/HistVelocityCell3D.m
- CodeMotion/HistVelocityFiber3D.m
- CodeMotion/Laplacian2D.m
- CodeMotion/Laplacian3D.m
- CodeMotion/Motion2D.m
- CodeMotion/MotionCell3D.m
- CodeMotion/MotionFiber3D.m
- CodeMotion/NormalizeVector2D.m
- CodeMotion/NormalizeVector3D.m
- CodeMotion/OpticalFlow2D2FLC.m
- CodeMotion/OpticalFlow2D2FLCPyramid.m
- CodeMotion/OpticalFlow3D2FLC.m
- CodeMotion/OpticalFlow3D2FLCPyramid.m
- CodeMotion/ParLoad.m
- CodeMotion/ParSaveImage.m
- CodeMotion/StatOmega2D.m
- CodeMotion/StatOmegaCell3D.m
- CodeMotion/StatOmegaFiber3D.m
- CodeMotion/StatVectorizedDataSimple.m
- CodeMotion/StatVelocity2D.m
- CodeMotion/StatVelocityCell3D.m
- CodeMotion/StatVelocityData.m
- CodeMotion/StatVelocityFiber3D.m
- CodeMotion/TestNormalityOneSample.m
- CodeMotion/TestOmega2D.m
- CodeMotion/TestOmegaCell3D.m
- CodeMotion/TestOmegaFiber3D.m
- CodeMotion/TestVelocityCell3D.m
- CodeMotion/TestVelocityFiber3D.m
- CodeMotion/VectorizeMatrixDataWithMask.m
- LICENSE.txt
- READMESoftware4.pdf
