# Supplementary material for: Revealing chiral cell motility by 3D Riesz transform-differential interference contrast microscopy and computational kinematic analysis
Source: Nat Commun. 2017 Dec 19;8:2194. doi: 10.1038/s41467-017-02193-w (PMC5736583; doi:10.1038/s41467-017-02193-w)
Supplement: Supplementary file 20 — Supplementary Software 4 [file 41467_2017_2193_MOESM20_ESM.zip › CodeMotion/AnalyzeOmegaCell3D.m]

function AnalyzeOmegaCell3D(baseFileNameStr,baseFileNameTrs,baseFileNameRot,baseFileNameData,tpStart,tpEnd,xPitch,yPitch,zPitch,dt,thImage,thVel,thCA,thCTip,thCEdge,rangeOmega,nPool)
%
% Analyze angular velocity of 3D cell structure
%
% scalar angular velocity
%   magnitude:  magnitude of angular velocity vector
%   axial:      along local axis (direction at the current position)
%   radial:     along radial axis (direction from the centroid to the current position)
%
%
% Create data list of angular velocity along various directions
% Create histogram
% Calculate stats
% Perform normality tests and one-sample tests
% Delete data list after calculation
%

closeall;DispDateTime;
DataListOmegaCell3D(baseFileNameStr,baseFileNameTrs,baseFileNameRot,baseFileNameData,tpStart,tpEnd,xPitch,yPitch,zPitch,dt,thImage,thVel,thCA,thCTip,thCEdge,nPool);
HistOmegaCell3D(baseFileNameStr,baseFileNameData,tpStart,tpEnd,thImage,thVel,thCA,thCTip,thCEdge,rangeOmega,rangeOmega/100,'red');
StatOmegaCell3D(baseFileNameStr,baseFileNameData,tpStart,tpEnd,thImage,thVel,thCA,thCTip,thCEdge);
TestOmegaCell3D(baseFileNameStr,baseFileNameData,tpStart,tpEnd,thImage,thVel,thCA,thCTip,thCEdge);
DeleteListOmegaCell3D(baseFileNameData,tpStart,tpEnd,thImage,thVel,thCA,thCTip,thCEdge);
