# Supplementary material for: Revealing chiral cell motility by 3D Riesz transform-differential interference contrast microscopy and computational kinematic analysis
Source: Nat Commun. 2017 Dec 19;8:2194. doi: 10.1038/s41467-017-02193-w (PMC5736583; doi:10.1038/s41467-017-02193-w)
Supplement: Supplementary file 20 — Supplementary Software 4 [file 41467_2017_2193_MOESM20_ESM.zip › CodeMotion/AnalyzeVelocity2D.m]

function AnalyzeVelocity2D(baseFileNameStr,baseFileNameTrs,baseFileNameData,tpStart,tpEnd,xPitch,yPitch,thImage,rangeVel,nPool)
%
% Analyze 2D velocity without structural information
%
% scalar velocity
%   magnitude:  magnitude of velocity vector
%
%
% Create data list of scalar fiber velocity along various directions
% Create histogram
% Calculate stats
% Delete data list after calculation
%

closeall;DispDateTime;
DataListVelocity2D(baseFileNameStr,baseFileNameTrs,baseFileNameData,tpStart,tpEnd,xPitch,yPitch,thImage,nPool);
HistVelocity2D(baseFileNameStr,baseFileNameData,tpStart,tpEnd,thImage,rangeVel,rangeVel/100,'blue');
StatVelocity2D(baseFileNameStr,baseFileNameData,tpStart,tpEnd,thImage);
DeleteListVelocity2D(baseFileNameData,tpStart,tpEnd,thImage);
