# Supplementary material for: Revealing chiral cell motility by 3D Riesz transform-differential interference contrast microscopy and computational kinematic analysis
Source: Nat Commun. 2017 Dec 19;8:2194. doi: 10.1038/s41467-017-02193-w (PMC5736583; doi:10.1038/s41467-017-02193-w)
Supplement: Supplementary file 20 — Supplementary Software 4 [file 41467_2017_2193_MOESM20_ESM.zip › CodeMotion/AnalyzeVelocityFiber3D.m]

 function AnalyzeVelocityFiber3D(baseFileNameStr,baseFileNameTrs,baseFileNameData,tpStart,tpEnd,xPitch,yPitch,zPitch,thImage,thCA,thCTip,thTrack,rangeVel,nPool)
%
% Analyze velocity of 3D fiber structure
%
% scalar velocity
%   magnitude:  magnitude of velocity vector
%   axial:      along local axis (direction at the current position)
%   chordal:    along chordal axis (direction of the chord from basal to current positions)
%   orbital:    along orbital axis (direction at the basal position)
%
%
% Create data list of scalar fiber velocity along various directions
% Create histogram
% Calculate stats
% Perform tests
% Delete data list after calculation
%

closeall;DispDateTime;
DataListVelocityFiber3D(baseFileNameStr,baseFileNameTrs,baseFileNameData,tpStart,tpEnd,xPitch,yPitch,zPitch,thImage,thCA,thCTip,thTrack,nPool);
HistVelocityFiber3D(baseFileNameStr,baseFileNameData,tpStart,tpEnd,thImage,thCA,thCTip,thTrack,rangeVel,rangeVel/100,'blue');
StatVelocityFiber3D(baseFileNameStr,baseFileNameData,tpStart,tpEnd,thImage,thCA,thCTip,thTrack);
TestVelocityFiber3D(baseFileNameStr,baseFileNameData,tpStart,tpEnd,thImage,thCA,thCTip,thTrack);
DeleteListVelocityFiber3D(baseFileNameData,tpStart,tpEnd,thImage,thCA,thCTip,thTrack);
