# Supplementary material for: Revealing chiral cell motility by 3D Riesz transform-differential interference contrast microscopy and computational kinematic analysis
Source: Nat Commun. 2017 Dec 19;8:2194. doi: 10.1038/s41467-017-02193-w (PMC5736583; doi:10.1038/s41467-017-02193-w)
Supplement: Supplementary file 20 — Supplementary Software 4 [file 41467_2017_2193_MOESM20_ESM.zip › CodeMotion/CalculateOmega2D.m]

function CalculateOmega2D(baseFileNameStr,baseFileNameTrs,baseFileNameRot,tpStart,tpEnd,dt,nPool)
%
% Calculate 2D angular velocity vectors from two velocity vectors
% for positive images
%
% Omega from angular difference
% Direct calculation of angle by arctangent function
% Magnitude: Local
%
%
%
% Input:        Image intensity         I(x,y,t)
%               MAT file, 2D matrix data, double float, positive values
%               filename=baseFileNameStr+'RP_t'+timepoint+'.mat'
%
%               forward velocity vf(x,y,t)
%                   filename=baseFileNameTrs+'VLF_t'+timepoint+'.mat'
%               backward velocity vb(x,y,t)
%                   filename=baseFileNameTrs+'VLB_t'+timepoint+'.mat'
%
% tpStart:      start timepoint
% tpEnd:        end timepoint
% dt:           time interval along T-axis (sec)
% nPool:        poolsize for parallel pool
%
% Output:       Angular velocity 
%                   omega
%                   filename=baseFileNameRot+'OMG_t'+timepoint+'.mat'
%
%


fprintf('\n\n*** Starting ''CalculateOmega2D'' ***\n');
fprintf('*** Calculate 2D angular velocity ***\n');
fprintf('*** Curvature from Local magnitude and Local direction. ***\n');
DispDateTime;
tStart=tic;

% Input and output filenames
baseFileNameImage=[baseFileNameStr 'RP_t'];
baseFileNameVelF=[baseFileNameTrs 'VLF_t'];
baseFileNameVelB=[baseFileNameTrs 'VLB_t'];
baseFileNameOmega=[baseFileNameRot 'OMG_t'];
disp(['from ' baseFileNameImage '**.tif']);
disp(['from ' baseFileNameVelF '**.mat (forward velocity)']);
disp(['from ' baseFileNameVelB '**.mat (backward velocity)']);
disp(['to   ' baseFileNameOmega '**.mat (angluar velocity)']);
fprintf('tpStart= %d,  tpEnd= %d\n',tpStart,tpEnd);

% Read image size from the first image
firstFileNameImage=[baseFileNameImage num2str(tpStart) '.mat'];
firstImg=ParLoad(firstFileNameImage);
size2D=size(firstImg.img);
nX=size2D(2);
nY=size2D(1);
fprintf('image size: nX= %d, nY= %d\n',nX,nY);

% Delete all existing output files
fclose('all');
allFileNameOmega=[baseFileNameOmega '*.mat'];
disp(['Deleting ' allFileNameOmega '...']);
delete(allFileNameOmega);


% Main loop
% Parallel processing ON
parpool(nPool);
parfor tp=tpStart:tpEnd
    % Set file names
    fileNameImageCurr=[baseFileNameImage num2str(tp) '.mat'];
    fileNameVelF=[baseFileNameVelF num2str(tp) '.mat'];
    fileNameVelB=[baseFileNameVelB num2str(tp) '.mat'];
    fileNameOmega=[baseFileNameOmega num2str(tp) '.mat'];

    % Read data
    % Read current image
    disp(['Reading current image from  ' fileNameImageCurr]);
    imgCurr=ParLoad(fileNameImageCurr);
    imgCurr=imgCurr.img;

    % Read forward velocity vf(x,y,t)
    disp(['Reading forward velocity from  ' fileNameVelF]);
    velF=ParLoad(fileNameVelF);
    vFVector=cat(3,velF.u,velF.v);
    
    % Read backward velocity vb(x,y,t)
    disp(['Reading backward velocity from ' fileNameVelB]);
    velB=ParLoad(fileNameVelB);
    vBVector=cat(3,velB.u,velB.v);
    

    % TNB frame
    % Forward tangential vector eTF(x,y,z,t)
    [vFNorm,eTFVector]=NormalizeVector2D(vFVector);
    
    % Backward tangential vector eTB(x,y,z,t)
    [vBNorm,eTBVector]=NormalizeVector2D(vBVector);
   
    % Curvature and angular velocity
    % Magnitude: Local
    cET=Cross2D(eTBVector,eTFVector);
    dET=dot(eTBVector,eTFVector,3);
    angleC=real(atan2(cET,dET));                % Magnitude: Local angle eTB/eTF, signed [-180,180]
    omega=angleC/dt;

    
    % Thersholding by positive intensity
    omega=(imgCurr>0).*omega;

    % Write data
    %
    % Write angular velocity
    disp(['Writing angular velocity to      ' fileNameOmega]);
    ParSaveOmega2D(fileNameOmega,omega);
    

    
end

% Parallel processing OFF
delete(gcp('nocreate'));

fprintf('*** Finishing ''CalculateOmega2D'' ***\n');
DispDateTime;
tElapsed=toc(tStart);
fprintf('Total elapsed time = %.f sec   nTp = %d   time per tp = %.f sec\n\n',tElapsed,tpEnd-tpStart+1,tElapsed/(tpEnd-tpStart+1));

end


function c=Cross2D(a,b)

ax=a(:,:,1);
ay=a(:,:,2);
bx=b(:,:,1);
by=b(:,:,2);
c=ax.*by-ay.*bx;

end


function ParSaveOmega2D(fileName,omega)
save(fileName,'omega');
end
