# Supplementary material for: Revealing chiral cell motility by 3D Riesz transform-differential interference contrast microscopy and computational kinematic analysis
Source: Nat Commun. 2017 Dec 19;8:2194. doi: 10.1038/s41467-017-02193-w (PMC5736583; doi:10.1038/s41467-017-02193-w)
Supplement: Supplementary file 20 — Supplementary Software 4 [file 41467_2017_2193_MOESM20_ESM.zip › CodeMotion/CalculateOmegaLocal3D.m]

function CalculateOmegaLocal3D(baseFileNameStr,baseFileNameTrs,baseFileNameRot,tpStart,tpEnd,dt,nPool)
%
% Calculate 3D angular velocity from velocity (total angular velocity only)
% for positive images
%
% Omega from angular difference
% Direct calculation of angle by arctangent function
% Curvature
% Magnitude: Local
% Direction: Local
% Torsion
% Magnitude: Separate
% Direction: Separate
%
%
%
% Input:        Image intensity         I(x,y,z,t)
%               MAT file, 3D matrix data, double float, positive values
%               filename=baseFileNameStr+'RP_t'+timepoint+'.mat'
%
%               forward velocity vf(x,y,z,t)
%                   filename=baseFileNameTrs+'VLF_t'+timepoint+'.mat'
%               backward velocity vb(x,y,z,t)
%                   filename=baseFileNameTrs+'VLB_t'+timepoint+'.mat'
%               next velocity vn(x,y,z,t)
%                   filename=baseFileNameTrs+'VLN_t'+timepoint+'.mat'
%               previous velocity vp(x,y,z,t)
%                   filename=baseFileNameTrs+'VLP_t'+timepoint+'.mat'
%
% tpStart:      start timepoint
% tpEnd:        end timepoint
% dt:           time interval along T-axis (sec)
% nPool:        poolsize for parallel pool
%
% TNB frame:    Tangential unit vector eT
%                   eT=(eTX,eTY,eTZ)=v/|v|
%               Normal unit vector eN
%                   eN=(eNX,eNY,eNZ)=eBxeT
%               Binormal unit vector eB
%                   eB=(eBX,eBY,eBZ)=(vxa)/|vxa|
%               Curvature curv
%                   curv=(curvX,curvY,curvZ)=|det(v,a)|/|v|^3
%               Torsion torsion
%                   torsion=(torsionX,torsionY,torsionZ)=det(v,a,j)/|vxa|^2
%
% Output:       Angular velocity 
%                   omega=(omegaX,omegaY,omegaZ)=omegaC+omegaT
%                   filename=baseFileNameRot+'OMG_t'+timepoint+'.mat'
%
%


fprintf('\n\n*** Starting ''CalculateOmegaLocal3D'' ***\n');
fprintf('*** Calculate 3D angular velocity ***\n');
fprintf('*** Curvature from Local magnitude and Local direction. Torsion from Separate magnitude and Separate direction ***\n');
DispDateTime;
tStart=tic;

% Input and output filenames
baseFileNameImage=[baseFileNameStr 'RP_t'];
baseFileNameVelF=[baseFileNameTrs 'VLF_t'];
baseFileNameVelB=[baseFileNameTrs 'VLB_t'];
baseFileNameVelN=[baseFileNameTrs 'VLN_t'];
baseFileNameVelP=[baseFileNameTrs 'VLP_t'];
baseFileNameOmega=[baseFileNameRot 'OMG_t'];
disp(['from ' baseFileNameImage '**.tif']);
disp(['from ' baseFileNameVelF '**.mat (forward velocity)']);
disp(['from ' baseFileNameVelB '**.mat (backward velocity)']);
disp(['from ' baseFileNameVelN '**.mat (next velocity)']);
disp(['from ' baseFileNameVelP '**.mat (previous velocity)']);
disp(['to   ' baseFileNameOmega '**.mat (total angluar velocity)']);
fprintf('tpStart= %d,  tpEnd= %d\n',tpStart,tpEnd);

% Read image size from the first image
firstFileNameImage=[baseFileNameImage num2str(tpStart) '.mat'];
firstImg=ParLoad(firstFileNameImage);
size3D=size(firstImg.img);
nX=size3D(2);
nY=size3D(1);
nZ=size3D(3);
fprintf('image size: nX= %d, nY= %d, nZ= %d\n',nX,nY,nZ);


% Delete all existing output files
fclose('all');
allFileNameOmega=[baseFileNameOmega '*.mat'];
disp(['Deleting ' allFileNameOmega '...']);
delete(allFileNameOmega);


% Main loop
% Parallel processing ON
parpool(nPool);
parfor tp=tpStart:tpEnd
    % Set file names
    fileNameImageCurr=[baseFileNameImage num2str(tp) '.mat'];
    fileNameVelF=[baseFileNameVelF num2str(tp) '.mat'];
    fileNameVelB=[baseFileNameVelB num2str(tp) '.mat'];
    fileNameVelN=[baseFileNameVelN num2str(tp) '.mat'];
    fileNameVelP=[baseFileNameVelP num2str(tp) '.mat'];
    fileNameOmega=[baseFileNameOmega num2str(tp) '.mat'];

    % Read data
    % Read current image
    disp(['Reading current image from  ' fileNameImageCurr]);
    imgCurr=ParLoad(fileNameImageCurr);
    imgCurr=imgCurr.img;

    % Read forward velocity vf(x,y,z,t)
    disp(['Reading forward velocity from  ' fileNameVelF]);
    velF=ParLoad(fileNameVelF);
    vFVector=cat(4,velF.u,velF.v,velF.w);
    
    % Read backward velocity vb(x,y,z,t)
    disp(['Reading backward velocity from ' fileNameVelB]);
    velB=ParLoad(fileNameVelB);
    vBVector=cat(4,velB.u,velB.v,velB.w);
    
    % Read next velocity vn(x,y,z,t)
    disp(['Reading next velocity from  ' fileNameVelN]);
    velN=ParLoad(fileNameVelN);
    vNVector=cat(4,velN.u,velN.v,velN.w);
    
    % Read previous velocity vp(x,y,z,t)
    disp(['Reading previous velocity from ' fileNameVelP]);
    velP=ParLoad(fileNameVelP);
    vPVector=cat(4,velP.u,velP.v,velP.w);
    


    % TNB frame
    % Forward tangential vector eTF(x,y,z,t)
    [vFNorm,eTFVector]=NormalizeVector3D(vFVector);
    
    % Backward tangential vector eTB(x,y,z,t)
    [vBNorm,eTBVector]=NormalizeVector3D(vBVector);
    
        
   
    % Binormal unit vector eB(x,y,z,t)
    vBvFVector=cross(vBVector,vFVector,4);
    [dummy,eBVector]=NormalizeVector3D(vBvFVector);

    % Next Binormal unit vector eBN(x,y,z,t)
    vFvNVector=cross(vFVector,vNVector,4);
    [dummy,eBNVector]=NormalizeVector3D(vFvNVector);

    % Previous Binormal unit vector eBP(x,y,z,t)
    vPvBVector=cross(vPVector,vBVector,4);
    [dummy,eBPVector]=NormalizeVector3D(vPvBVector);
    

    % Curvature and curvature angular velocity
    % Magnitude: Local
    % Direction: Local
    cET=cross(eTBVector,eTFVector,4);
    [cETNorm,eCET]=NormalizeVector3D(cET);
    dET=dot(eTBVector,eTFVector,4);
    angleC=real(atan2(cETNorm,dET));                            % Magnitude: Local angle eTB/eTF, Unsigned [0,180]
%     curv=angleC./vNorm/dt;
%     curv(~isfinite(curv))=0;
    omegaCX=angleC.*eBVector(:,:,:,1)/dt;                       % Direction: Local eB
    omegaCY=angleC.*eBVector(:,:,:,2)/dt;
    omegaCZ=angleC.*eBVector(:,:,:,3)/dt;
    
    
    % Torsion and torsion angular velocity
    % Magnitude: Separate, Wide range
    % Direction: Separate
    cFEB=cross(eBVector,eBNVector,4);                           % Forward torsion angular velocity
%     [cFEBNorm,eFCEB]=NormalizeVector3D(cFEB);
    dFEB=dot(eBVector,eBNVector,4);
    angleTF=real(atan2(dot(cFEB,eTFVector,4),dFEB));            % Magnitude: Signed Central [-180,180], Projected to eTF
    omegaTFVector=eTFVector;
    omegaTFVector(:,:,:,1)=angleTF.*eTFVector(:,:,:,1)/dt;      % Fixed axis: eTF
    omegaTFVector(:,:,:,2)=angleTF.*eTFVector(:,:,:,2)/dt;
    omegaTFVector(:,:,:,3)=angleTF.*eTFVector(:,:,:,3)/dt;
    
    cBEB=cross(eBPVector,eBVector,4);                           % Backward torsion angular velocity
%     [cBEBNorm,eBCEB]=NormalizeVector3D(cBEB);
    dBEB=dot(eBPVector,eBVector,4);
    angleTB=real(atan2(dot(cBEB,eTBVector,4),dBEB));            % Magnitude: Signed Central [-180,180], Projected to eTB
    omegaTBVector=eTBVector;
    omegaTBVector(:,:,:,1)=angleTB.*eTBVector(:,:,:,1)/dt;      % Fixed axis: eTB
    omegaTBVector(:,:,:,2)=angleTB.*eTBVector(:,:,:,2)/dt;
    omegaTBVector(:,:,:,3)=angleTB.*eTBVector(:,:,:,3)/dt;
    
    omegaTVector=(omegaTFVector+omegaTBVector)/2;               % Torsion angular velocity
    omegaTX=omegaTVector(:,:,:,1);
    omegaTY=omegaTVector(:,:,:,2);
    omegaTZ=omegaTVector(:,:,:,3);
%     [omegaTNorm,dummy]=NormalizeVector3D(omegaTVector);
%     signT=sign(dot(omegaTVector,eTCVector,4));
%     torsion=signT.*omegaTNorm./vNorm;
%     torsion(~isfinite(torsion))=0;
    
    % Angular velocity
    omegaX=omegaCX+omegaTX;
    omegaY=omegaCY+omegaTY;
    omegaZ=omegaCZ+omegaTZ;

    
    % Thersholding by positive intensity
    omegaX=(imgCurr>0).*omegaX;
    omegaY=(imgCurr>0).*omegaY;
    omegaZ=(imgCurr>0).*omegaZ;

    % Write data
    %
    % Write angular velocity
    disp(['Writing angular velocity to      ' fileNameOmega]);
    ParSaveOmega3D(fileNameOmega,omegaX,omegaY,omegaZ);
    

    
end

% Parallel processing OFF
delete(gcp('nocreate'));

fprintf('*** Finishing ''CalculateOmegaLocal3D'' ***\n');
DispDateTime;
tElapsed=toc(tStart);
fprintf('Total elapsed time = %.f sec   nTp = %d   time per tp = %.f sec\n\n',tElapsed,tpEnd-tpStart+1,tElapsed/(tpEnd-tpStart+1));

end


function ParSaveOmega3D(fileName,omegaX,omegaY,omegaZ)
save(fileName,'omegaX','omegaY','omegaZ');
end
