# Supplementary material for: Revealing chiral cell motility by 3D Riesz transform-differential interference contrast microscopy and computational kinematic analysis
Source: Nat Commun. 2017 Dec 19;8:2194. doi: 10.1038/s41467-017-02193-w (PMC5736583; doi:10.1038/s41467-017-02193-w)
Supplement: Supplementary file 20 — Supplementary Software 4 [file 41467_2017_2193_MOESM20_ESM.zip › CodeMotion/CalculateVelocity2D.m]

function CalculateVelocity2D(baseFileNameStr,baseFileNameTrs,tpStart,tpEnd,xPitch,yPitch,dt,alpha,nIter,factorOR,maxLevel,factorA,factorN,nPoolV,nPoolCV)
% Estimate 2D velocity from three image frames
% for positive voxels
%
% Estimate optical flow vectors from three image frames by 
% Horn-Schunck method (independent estimation of two vectors)
% 
%   Image frames: I(x,y,t-dt),I(x,y,t),I(x,y,t+dt)
%   Velocity vectors to be estimated:
%       Vf=(uf,vf): single-frame forward velocity from frame t to t+dt
%       Vb=(ub,vb): single-frame backward velocity from frame t-dt to t
%
% Regularization (independent regularization)
%   smoothen gradient of velocity (V=Vf or Vb) with parametetr alpha
%   L=LD+alpha^2*LV
%       LD=(<gradI,V>+It)^2
%           gradI=(Ix,Iy), It= Ift, Ibt, Ift=[I(t+dt)-I(t)]/dt, Ibt=[I(t)-I(t-dt)]/dt
%       LV=||gradV||^2
%
% Linear quantities derived from Vf,Vb
%   Central velocity            Vc=(Vf+Vb)/2
%
%
% Input image:  Image intensity         I(x,y,t)
%               MAT file, 2D matrix data, double float, positive values
%               filename=baseFileName+'RP_t'+timepoint+'.mat'
%
% tpStart:      start timepoint
% tpEnd:        end timepoint
% xPitch:       image pitch along X-axis (nm/pixel)
% yPitch:       image pitch along Y-axis (nm/pixel)
% dt:           time interval along T-axis (sec)
% alpha:        parameter for smoothness of velocity
% nIter:        number of iteration
% factorOR:     factor for Jacobi over-relaxation (default value = 1 for standard Jacobi method)
%                   1<=fatorOR<2 (optimal value=1.5)
% maxLevel:     max level of image pyramid
%                   level 0 (bottom original image) to level maxLevel (top)
%                   image pixel size should be mutiples of 2^maxLevel
% factorA:      factor for alpha
%                   alpha{1}=alpha0; alpha{i}=factorA*alpha{i-1} (i=2:maxLevel+1)
% factorN:      factor for nIter
%                   nIter{1}=nIter0; nIter{i}=factorN*nIter{i-1} (i=2:maxLevel+1)
% nPoolV:       poolsize for calculation of velocity
% nPoolCV:      poolsize for calculation of central velocity
%
% Output:       single-frame forward optical flow vector Vf=[uf,vf]
%                   filename=baseFileNameTrs+'VLF_t'+timepoint+'.mat'
%               single-frame backward optical flow vector Vb=[ub,vb]
%                   filename=baseFileNameTrs+'VLB_t'+timepoint+'.mat'
%               central velocity Vc=[uc,vc]
%                   filename=baseFileNameTrs+'VLC_t'+timepoint+'.mat'
%
%

fprintf('\n\n*** Starting ''CalculateVelocity2D'' ***\n');
fprintf('*** Calculate Velocity ***\n');
DispDateTime;
tStart=tic;

% velocity pitch (nm/sec per pixel)
uPitch=xPitch/dt;
vPitch=yPitch/dt;

% Input and output filenames
baseFileNameImage=[baseFileNameStr 'RP_t'];
baseFileNameVelF=[baseFileNameTrs 'VLF_t'];
baseFileNameVelB=[baseFileNameTrs 'VLB_t'];
baseFileNameVelC=[baseFileNameTrs 'VLC_t'];
disp(['from ' baseFileNameImage '**.mat']);
disp(['to   ' baseFileNameVelF '**.mat (forward velocity)']);
disp(['to   ' baseFileNameVelB '**.mat (backward velocity)']);
disp(['to   ' baseFileNameVelC '**.mat (central velocity)']);
fprintf('tpStart= %d,  tpEnd= %d\n',tpStart,tpEnd);


% Read image size from the first image
firstFileNameImage=[baseFileNameImage num2str(tpStart) '.mat'];
firstImg=ParLoad(firstFileNameImage);
size2D=size(firstImg.img);
nX=size2D(2);
nY=size2D(1);
fprintf('image size: nX= %d, nY= %d\n',nX,nY);
disp(['image width  (X) = ' num2str(nX) ' pixels,  Xpitch = ' num2str(xPitch) ' nm,  real width = ' num2str(xPitch*nX) ' nm']);
disp(['image height (Y) = ' num2str(nY) ' pixels,  Ypitch = ' num2str(yPitch) ' nm,  real height= ' num2str(yPitch*nY) ' nm']);


% Delete all existing binary files
fclose('all');
allFileNameVelF=[baseFileNameVelF '*.mat'];
disp(['Deleting ' allFileNameVelF '...']);
delete(allFileNameVelF);
allFileNameVelB=[baseFileNameVelB '*.mat'];
disp(['Deleting ' allFileNameVelB '...']);
delete(allFileNameVelB);
allFileNameVelC=[baseFileNameVelC '*.mat'];
disp(['Deleting ' allFileNameVelC '...']);
delete(allFileNameVelC);


fprintf('\n*** Starting calculation of velocity ***\n');
DispDateTime;
tStartV=tic;

% Main loop for forward and backward velocity
% Parallel processing ON
parpool(nPoolV);
parfor tp=tpStart:tpEnd
    fileNameVelF=[baseFileNameVelF num2str(tp) '.mat'];
    fileNameVelB=[baseFileNameVelB num2str(tp) '.mat'];

    tStartVTp=tic;
    
    % Read current and next images
    fileNameImageCurr=[baseFileNameImage num2str(tp) '.mat'];
    fileNameImageNext=[baseFileNameImage num2str(tp+1) '.mat'];
    fileNameImagePrev=[baseFileNameImage num2str(tp-1) '.mat'];
    disp(['Reading current image from  ' fileNameImageCurr]);
    disp(['Reading next image from     ' fileNameImageNext]);
    disp(['Reading previous image from     ' fileNameImagePrev]);
    imgCurr=ParLoad(fileNameImageCurr);
    imgNext=ParLoad(fileNameImageNext);
    imgPrev=ParLoad(fileNameImagePrev);
    imgCurr.img=double(imgCurr.img);
    imgCurr.img=(imgCurr.img>0).*imgCurr.img;
    imgNext.img=double(imgNext.img);
    imgNext.img=(imgNext.img>0).*imgNext.img;
    imgPrev.img=double(imgPrev.img);
    imgPrev.img=(imgPrev.img>0).*imgPrev.img;
           
    % Calculate forward/backward single/double frame velocity vectors
    % Forward single-frame velocity (vf) between current and next frames
    fprintf('Forward single-frame flow Vf(%d)\n',tp);
    [uF,vF]=OpticalFlow2D2FLCPyramid(imgCurr.img,imgNext.img,alpha,nIter,factorOR,maxLevel,factorA,factorN);
    % Multiply by pitch
    uF=uF*uPitch;    % nm/sec
    vF=vF*vPitch;        

    % Backward single-frame velocity (vb) between current and previous frames
    fprintf('Backward single-frame flow Vb(%d)\n',tp);
    [uB,vB]=OpticalFlow2D2FLCPyramid(imgCurr.img,imgPrev.img,alpha,nIter,factorOR,maxLevel,factorA,factorN);
    % Reverse the sign and multiply by pitch
    uB=-uB*uPitch;    % nm/sec
    vB=-vB*vPitch;        
        
    % Thersholding by positive intensity
    uF=(imgCurr.img>0).*uF;
    vF=(imgCurr.img>0).*vF;
    uB=(imgCurr.img>0).*uB;
    vB=(imgCurr.img>0).*vB;

    % Write forward and backward velocity
    disp(['Writing forward velocity to   ' fileNameVelF]);
    ParSaveVelocity2D(fileNameVelF,uF,vF);
    disp(['Writing backward velocity to  ' fileNameVelB]);
    ParSaveVelocity2D(fileNameVelB,uB,vB);
    
    eTime=toc(tStartVTp);
    fprintf('   tp=%d  elapsed time = %.f sec\n',tp,eTime);    
    
end

% Parallel processing OFF
delete(gcp('nocreate'));


fprintf('\n*** Finishing calculation of velocity ***\n');
DispDateTime;
tElapsed=toc(tStartV);
fprintf('Total elapsed time = %.f sec   nTp = %d   time per tp = %.f sec\n\n',tElapsed,tpEnd-tpStart+1,tElapsed/(tpEnd-tpStart+1));


fprintf('\n*** Starting calculation of central velocity ***\n');
DispDateTime;
tStartAJ=tic;

% Main loop for central velocity
% Parallel processing ON
parpool(nPoolCV);
parfor tp=tpStart:tpEnd
    fileNameImageCurr=[baseFileNameImage num2str(tp) '.mat'];
    fileNameVelF=[baseFileNameVelF num2str(tp) '.mat'];
    fileNameVelB=[baseFileNameVelB num2str(tp) '.mat'];
    fileNameVelC=[baseFileNameVelC num2str(tp) '.mat'];
    
    % Read current image
    disp(['Reading current image from  ' fileNameImageCurr]);
    imgCurr=ParLoad(fileNameImageCurr);

    % Read forward velocity vf(x,y,z,t)
    disp(['Reading forward velocity from  ' fileNameVelF]);
    velF=ParLoad(fileNameVelF);

    % Read backward velocity vb(x,y,z,t)
    disp(['Reading backward velocity from ' fileNameVelB]);
    velB=ParLoad(fileNameVelB);

    % Central velocity
    % vc(x,y,z,t)=(Vf+Vb)/2
    u=(velF.u+velB.u)/2;
    v=(velF.v+velB.v)/2;
  
    % Thersholding by positive intensity
    u=(imgCurr.img>0).*u;
    v=(imgCurr.img>0).*v;

    % Write central velocity
    disp(['Writing central velocity to  ' fileNameVelC]);
    ParSaveVelocity2D(fileNameVelC,u,v);

end

% Parallel processing OFF
delete(gcp('nocreate'));

fprintf('\n*** Finishing calculation of central velocity ***\n');
tElapsed=toc(tStartAJ);
fprintf('Total elapsed time = %.f sec   nTp = %d   time per tp = %.f sec\n\n',tElapsed,tpEnd-tpStart+1,tElapsed/(tpEnd-tpStart+1));


fprintf('*** Finishing ''CalculateVelocity2D'' ***\n');
tElapsed=toc(tStart);
fprintf('Total elapsed time = %.f sec   nTp = %d   time per tp = %.f sec\n\n',tElapsed,tpEnd-tpStart+1,tElapsed/(tpEnd-tpStart+1));

end


function ParSaveVelocity2D(fileName,u,v)
save(fileName,'u','v');
end
