# Supplementary material for: Revealing chiral cell motility by 3D Riesz transform-differential interference contrast microscopy and computational kinematic analysis
Source: Nat Commun. 2017 Dec 19;8:2194. doi: 10.1038/s41467-017-02193-w (PMC5736583; doi:10.1038/s41467-017-02193-w)
Supplement: Supplementary file 20 — Supplementary Software 4 [file 41467_2017_2193_MOESM20_ESM.zip › CodeMotion/CalculateVelocity3D.m]

function CalculateVelocity3D(baseFileNameStr,baseFileNameTrs,tpStart,tpEnd,xPitch,yPitch,zPitch,dt,alpha,nIter,factorOR,maxLevel,factorA,factorN,nPoolV,nPoolCV)
% Estimate 3D velocity from five image frames
% for positive voxels
%
% Estimate optical flow vectors from five image frames by 
% Horn-Schunck method (independent estimation of four vectors)
% 
%   Image frames: I(x,y,z,t-2dt),I(x,y,z,t-dt),I(x,y,z,t),I(x,y,z,t+dt),I(x,y,z,t+2dt)
%   Velocity vectors to be estimated:
%       Vf=(uf,vf,wf): single-frame forward velocity from frame t to t+dt
%       Vb=(ub,vb,wb): single-frame backward velocity from frame t-dt to t
%       Vff=(uff,vff,wff): double-frame forward velocity from frame t to t+2dt
%       Vbb=(ubb,vbb,wbb): double-frame backward velocity from frame t-2dt to t
%
% Regularization (independent regularization)
%   smoothen gradient of velocity (V=Vf,Vb,Vff or Vbb) with parametetr alpha
%   L=LD+alpha^2*LV
%       LD=(<gradI,V>+It)^2
%           gradI=(Ix,Iy,Iz), It= Ift, Ibt, Ifft or Ibbt, Ift=[I(t+dt)-I(t)]/dt, Ibt=[I(t)-I(t-dt)]/dt, Ifft=[I(t+2dt)-I(t)]/dt, Ibbt=[I(t)-I(t-2dt)]/dt
%       LV=||gradV||^2
%
% Linear quantities derived from Vf,Vb,Vff,Vbb
%   Next forward velocity       Vn=Vff-Vf
%   Previous backward velocity  Vp=Vbb-Vb
%   Central velocity            Vc=(Vf+Vb)/2
%
%
% Input image:  Image intensity         I(x,y,z,t)
%               MAT file, 3D matrix data, double float, positive values
%               filename=baseFileName+'RP_t'+timepoint+'.mat'
%
% tpStart:      start timepoint
% tpEnd:        end timepoint
% xPitch:       image pitch along X-axis (nm/pixel)
% yPitch:       image pitch along Y-axis (nm/pixel)
% zPitch:       image pitch along Z-axis (nm/pixel)
% dt:           time interval along T-axis (sec)
% alpha:        parameter for smoothness of velocity
% nIter:        number of iteration
% factorOR:     factor for Jacobi over-relaxation (default value = 1 for standard Jacobi method)
%                   1<=fatorOR<2 (optimal value=1.5)
% maxLevel:     max level of image pyramid
%                   level 0 (bottom original image) to level maxLevel (top)
%                   image pixel size should be mutiples of 2^maxLevel
% factorA:      factor for alpha
%                   alpha{1}=alpha0; alpha{i}=factorA*alpha{i-1} (i=2:maxLevel+1)
% factorN:      factor for nIter
%                   nIter{1}=nIter0; nIter{i}=factorN*nIter{i-1} (i=2:maxLevel+1)
% nPoolV:       poolsize for calculation of velocity
% nPoolCV:      poolsize for calculation of central velocity
%
% Output:       single-frame forward optical flow vector Vf=[uf,vf,wf]
%                   filename=baseFileNameTrs+'VLF_t'+timepoint+'.mat'
%               single-frame backward optical flow vector Vb=[ub,vb,wb]
%                   filename=baseFileNameTrs+'VLB_t'+timepoint+'.mat'
%               next forward velocity Vn=[un,vn,wn]
%                   filename=baseFileNameTrs+'VLN_t'+timepoint+'.mat'
%               previous backward velocity Vp=[up,vp,wp]
%                   filename=baseFileNameTrs+'VLP_t'+timepoint+'.mat'
%               central velocity Vc=[uc,vc,wc]
%                   filename=baseFileNameTrs+'VLC_t'+timepoint+'.mat'
%
%

fprintf('\n\n*** Starting ''CalculateVelocity3D'' ***\n');
fprintf('*** Calculate 3D Velocity ***\n');
DispDateTime;
tStart=tic;

% velocity pitch (nm/sec per pixel)
uPitch=xPitch/dt;
vPitch=yPitch/dt;
wPitch=zPitch/dt;

% Input and output filenames
baseFileNameImage=[baseFileNameStr 'RP_t'];
baseFileNameVelF=[baseFileNameTrs 'VLF_t'];
baseFileNameVelB=[baseFileNameTrs 'VLB_t'];
baseFileNameVelN=[baseFileNameTrs 'VLN_t'];
baseFileNameVelP=[baseFileNameTrs 'VLP_t'];
baseFileNameVelC=[baseFileNameTrs 'VLC_t'];
disp(['from ' baseFileNameImage '**.mat']);
disp(['to   ' baseFileNameVelF '**.mat (forward velocity)']);
disp(['to   ' baseFileNameVelB '**.mat (backward velocity)']);
disp(['to   ' baseFileNameVelN '**.mat (next velocity)']);
disp(['to   ' baseFileNameVelP '**.mat (previous velocity)']);
disp(['to   ' baseFileNameVelC '**.mat (central velocity)']);
fprintf('tpStart= %d,  tpEnd= %d\n',tpStart,tpEnd);


% Read image size from the first image
firstFileNameImage=[baseFileNameImage num2str(tpStart) '.mat'];
firstImg=ParLoad(firstFileNameImage);
size3D=size(firstImg.img);
nX=size3D(2);
nY=size3D(1);
nZ=size3D(3);
fprintf('image size: nX= %d, nY= %d, nZ= %d\n',nX,nY,nZ);
disp(['image width  (X) = ' num2str(nX) ' pixels,  Xpitch = ' num2str(xPitch) ' nm,  real width = ' num2str(xPitch*nX) ' nm']);
disp(['image height (Y) = ' num2str(nY) ' pixels,  Ypitch = ' num2str(yPitch) ' nm,  real height= ' num2str(yPitch*nY) ' nm']);
disp(['image depth  (Z) = ' num2str(nZ) ' pixels,  Zpitch = ' num2str(zPitch) ' nm,  real depth = ' num2str(zPitch*nZ) ' nm']);


% Delete all existing binary files
fclose('all');
allFileNameVelF=[baseFileNameVelF '*.mat'];
disp(['Deleting ' allFileNameVelF '...']);
delete(allFileNameVelF);
allFileNameVelB=[baseFileNameVelB '*.mat'];
disp(['Deleting ' allFileNameVelB '...']);
delete(allFileNameVelB);
allFileNameVelN=[baseFileNameVelN '*.mat'];
disp(['Deleting ' allFileNameVelN '...']);
delete(allFileNameVelN);
allFileNameVelP=[baseFileNameVelP '*.mat'];
disp(['Deleting ' allFileNameVelP '...']);
delete(allFileNameVelP);
allFileNameVelC=[baseFileNameVelC '*.mat'];
disp(['Deleting ' allFileNameVelC '...']);
delete(allFileNameVelC);


fprintf('\n*** Starting calculation of velocity ***\n');
DispDateTime;
tStartV=tic;

% Main loop for forward and backward velocity
% Parallel processing ON
parpool(nPoolV);
parfor tp=tpStart:tpEnd
    fileNameVelF=[baseFileNameVelF num2str(tp) '.mat'];
    fileNameVelB=[baseFileNameVelB num2str(tp) '.mat'];
    fileNameVelN=[baseFileNameVelN num2str(tp) '.mat'];
    fileNameVelP=[baseFileNameVelP num2str(tp) '.mat'];

    tStartVTp=tic;
    
    % Read current and next images
    fileNameImageCurr=[baseFileNameImage num2str(tp) '.mat'];
    fileNameImageNext=[baseFileNameImage num2str(tp+1) '.mat'];
    fileNameImagePrev=[baseFileNameImage num2str(tp-1) '.mat'];
    fileNameImageNext2=[baseFileNameImage num2str(tp+2) '.mat'];
    fileNameImagePrev2=[baseFileNameImage num2str(tp-2) '.mat'];
    disp(['Reading current image from  ' fileNameImageCurr]);
    disp(['Reading next image from     ' fileNameImageNext]);
    disp(['Reading previous image from     ' fileNameImagePrev]);
    disp(['Reading next-next image from     ' fileNameImageNext2]);
    disp(['Reading previous-previous image from     ' fileNameImagePrev2]);
    imgCurr=ParLoad(fileNameImageCurr);
    imgNext=ParLoad(fileNameImageNext);
    imgPrev=ParLoad(fileNameImagePrev);
    imgNext2=ParLoad(fileNameImageNext2);
    imgPrev2=ParLoad(fileNameImagePrev2);
    imgCurr.img=double(imgCurr.img);
    imgCurr.img=(imgCurr.img>0).*imgCurr.img;
    imgNext.img=double(imgNext.img);
    imgNext.img=(imgNext.img>0).*imgNext.img;
    imgPrev.img=double(imgPrev.img);
    imgPrev.img=(imgPrev.img>0).*imgPrev.img;
    imgNext2.img=double(imgNext2.img);
    imgNext2.img=(imgNext2.img>0).*imgNext2.img;
    imgPrev2.img=double(imgPrev2.img);
    imgPrev2.img=(imgPrev2.img>0).*imgPrev2.img;
           
    % Calculate forward/backward single/double frame velocity vectors
    % Forward single-frame velocity (vf) between current and next frames
    fprintf('Forward single-frame flow Vf(%d)\n',tp);
    [uF,vF,wF]=OpticalFlow3D2FLCPyramid(imgCurr.img,imgNext.img,alpha,nIter,factorOR,maxLevel,factorA,factorN);
    % Multiply by pitch
    uF=uF*uPitch;    % nm/sec
    vF=vF*vPitch;        
    wF=wF*wPitch;        

    % Backward single-frame velocity (vb) between current and previous frames
    fprintf('Backward single-frame flow Vb(%d)\n',tp);
    [uB,vB,wB]=OpticalFlow3D2FLCPyramid(imgCurr.img,imgPrev.img,alpha,nIter,factorOR,maxLevel,factorA,factorN);
    % Reverse the sign and multiply by pitch
    uB=-uB*uPitch;    % nm/sec
    vB=-vB*vPitch;        
    wB=-wB*wPitch;        
        
    % Forward double-frame velocity (vff) between current and next-next frames
    fprintf('Forward double-frame flow Vff(%d)\n',tp);
    [uFF,vFF,wFF]=OpticalFlow3D2FLCPyramid(imgCurr.img,imgNext2.img,alpha,nIter,factorOR,maxLevel,factorA,factorN);
    % Multiply by pitch
    uFF=uFF*uPitch;    % nm/sec
    vFF=vFF*vPitch;        
    wFF=wFF*wPitch;        

    % Backward double-frame velocity (vbb) between current and previous-previous frames
    fprintf('Backward double-frame flow Vbb(%d)\n',tp);
    [uBB,vBB,wBB]=OpticalFlow3D2FLCPyramid(imgCurr.img,imgPrev2.img,alpha,nIter,factorOR,maxLevel,factorA,factorN);
    % Reverse the sign and multiply by pitch
    uBB=-uBB*uPitch;    % nm/sec
    vBB=-vBB*vPitch;        
    wBB=-wBB*wPitch;        
        
    uN=uFF-uF;
    vN=vFF-vF;
    wN=wFF-wF;
    uP=uBB-uB;
    vP=vBB-vB;
    wP=wBB-wB;
    
    % Thersholding by positive intensity
    uF=(imgCurr.img>0).*uF;
    vF=(imgCurr.img>0).*vF;
    wF=(imgCurr.img>0).*wF;
    uB=(imgCurr.img>0).*uB;
    vB=(imgCurr.img>0).*vB;
    wB=(imgCurr.img>0).*wB;
    uN=(imgCurr.img>0).*uN;
    vN=(imgCurr.img>0).*vN;
    wN=(imgCurr.img>0).*wN;
    uP=(imgCurr.img>0).*uP;
    vP=(imgCurr.img>0).*vP;
    wP=(imgCurr.img>0).*wP;

    % Write four velocity vectors
    disp(['Writing forward velocity to   ' fileNameVelF]);
    ParSaveVelocity3D(fileNameVelF,uF,vF,wF);
    disp(['Writing backward velocity to  ' fileNameVelB]);
    ParSaveVelocity3D(fileNameVelB,uB,vB,wB);
    disp(['Writing next velocity to   ' fileNameVelN]);
    ParSaveVelocity3D(fileNameVelN,uN,vN,wN);
    disp(['Writing previous velocity to  ' fileNameVelP]);
    ParSaveVelocity3D(fileNameVelP,uP,vP,wP);
    
    eTime=toc(tStartVTp);
    fprintf('   tp=%d  elapsed time = %.f sec\n',tp,eTime);    
    
end

% Parallel processing OFF
delete(gcp('nocreate'));


fprintf('\n*** Finishing calculation of velocity ***\n');
DispDateTime;
tElapsed=toc(tStartV);
fprintf('Total elapsed time = %.f sec   nTp = %d   time per tp = %.f sec\n\n',tElapsed,tpEnd-tpStart+1,tElapsed/(tpEnd-tpStart+1));


fprintf('\n*** Starting calculation of central velocity ***\n');
DispDateTime;
tStartAJ=tic;

% Main loop for central velocity
% Parallel processing ON
parpool(nPoolCV);
parfor tp=tpStart:tpEnd
    fileNameImageCurr=[baseFileNameImage num2str(tp) '.mat'];
    fileNameVelF=[baseFileNameVelF num2str(tp) '.mat'];
    fileNameVelB=[baseFileNameVelB num2str(tp) '.mat'];
    fileNameVelC=[baseFileNameVelC num2str(tp) '.mat'];
    
    % Read current image
    disp(['Reading current image from  ' fileNameImageCurr]);
    imgCurr=ParLoad(fileNameImageCurr);

    % Read forward velocity vf(x,y,z,t)
    disp(['Reading forward velocity from  ' fileNameVelF]);
    velF=ParLoad(fileNameVelF);

    % Read backward velocity vb(x,y,z,t)
    disp(['Reading backward velocity from ' fileNameVelB]);
    velB=ParLoad(fileNameVelB);

    % Central velocity
    % vc(x,y,z,t)=(Vf+Vb)/2
    u=(velF.u+velB.u)/2;
    v=(velF.v+velB.v)/2;
    w=(velF.w+velB.w)/2;
  
    % Thersholding by positive intensity
    u=(imgCurr.img>0).*u;
    v=(imgCurr.img>0).*v;
    w=(imgCurr.img>0).*w;

    % Write central velocity
    disp(['Writing central velocity to  ' fileNameVelC]);
    ParSaveVelocity3D(fileNameVelC,u,v,w);

end

% Parallel processing OFF
delete(gcp('nocreate'));

fprintf('\n*** Finishing calculation of central velocity ***\n');
tElapsed=toc(tStartAJ);
fprintf('Total elapsed time = %.f sec   nTp = %d   time per tp = %.f sec\n\n',tElapsed,tpEnd-tpStart+1,tElapsed/(tpEnd-tpStart+1));


fprintf('*** Finishing ''CalculateVelocity3D'' ***\n');
tElapsed=toc(tStart);
fprintf('Total elapsed time = %.f sec   nTp = %d   time per tp = %.f sec\n\n',tElapsed,tpEnd-tpStart+1,tElapsed/(tpEnd-tpStart+1));

end


function ParSaveVelocity3D(fileName,u,v,w)
save(fileName,'u','v','w');
end
