# Supplementary material for: Revealing chiral cell motility by 3D Riesz transform-differential interference contrast microscopy and computational kinematic analysis
Source: Nat Commun. 2017 Dec 19;8:2194. doi: 10.1038/s41467-017-02193-w (PMC5736583; doi:10.1038/s41467-017-02193-w)
Supplement: Supplementary file 20 — Supplementary Software 4 [file 41467_2017_2193_MOESM20_ESM.zip › CodeMotion/CreateOmegaImage2D.m]

function CreateOmegaImage2D(baseFileNameStr,baseFileNameTrs,baseFileNameRot,tpStart,tpEnd,thImage,thVel,scaleOmega,scaleCurv,nPool)
%
% Create images of 2D angular velocity without structural information
%
%
% Input:        Image I(x,y,t)
%               filename=baseFileNameStr+'RP_t'+timepoint+'.mat'
%
%               central velocity
%               filename=baseFileNameTrs+'VLC_t'+timepoint+'.mat'
%               (velC.u, velC.v)
%
%               angular velocity (scalar)
%               filename=baseFileNameRot+'OMG_t'+timepoint+'.mat'
%               (omega.omega)
%
% tpStart:      start timepoint
% tpEnd:        end timepoint
% thImage:      masking threshold of image intensity
% thVel:        masking threshold of velocity
% scaleOmega:   scaling factor for angular velocity (degree)
% scaleCurv:    scaling factor for curvature
% nPool:        poolsize for parallel pool
%
% Output:       positive angular velocity (scalar)
%               filename=baseFileName+'OMGSPIMG'+suffix+'_t'+timepoint+'.tif'
%               negative angular velocity (scalar)
%               filename=baseFileName+'OMGSNIMG'+suffix+'_t'+timepoint+'.tif'
%               positive curvature
%               filename=baseFileNameRot+'CRVPIMG_t'+suffix+'_t'+timepoint+'.tif'
%               negative curvature
%               filename=baseFileNameRot+'CRVNIMG_t'+suffix+'_t'+timepoint+'.tif'
%


fprintf('\n\n*** Starting ''CreateOmegaImage2D'' ***\n');
fprintf('*** Create images of 2D angular velocity ***\n');
DispDateTime;
tStart=tic;

% Scale factor for angluar velocity (convesion from rad/s to deg/s)
FACTORRADTODEG=180/pi;

% Input and output filenames
baseFileNameImage=[baseFileNameStr 'RP_t'];
baseFileNameVelC=[baseFileNameTrs 'VLC_t'];
baseFileNameOmega=[baseFileNameRot 'OMG_t'];

suffix=['thI' num2str(thImage) 'V' num2str(thVel)];
baseFileNameOmegaScalarPosi=[baseFileNameRot 'OMGSPIMG' suffix '_t'];
baseFileNameOmegaScalarNega=[baseFileNameRot 'OMGSNIMG' suffix '_t'];
baseFileNameCurvPosi=[baseFileNameRot 'CRVPIMG' suffix '_t'];
baseFileNameCurvNega=[baseFileNameRot 'CRVNIMG' suffix '_t'];

disp(['from ' baseFileNameImage '**.mat (intensity)']);
disp(['from ' baseFileNameVelC '**.mat (central velocity)']);
disp(['from ' baseFileNameOmega '**.mat (angular velocity)']);
disp(['to   ' baseFileNameOmegaScalarPosi '**.tif (positive angular velocity)']);
disp(['to   ' baseFileNameOmegaScalarNega '**.tif (negative angular velocity)']);
disp(['to   ' baseFileNameCurvPosi '**.tif (positive curvature)']);
disp(['to   ' baseFileNameCurvNega '**.tif (negative curvature)']);
fprintf('tpStart= %d,  tpEnd= %d\n',tpStart,tpEnd);
fprintf('thImage= %f,  thVel= %f\n',thImage,thVel);
fprintf('scaleOmega= %f\n',scaleOmega);
fprintf('scaleCurv= %f\n',scaleCurv);


% Read image size from the first image
firstFileNameImage=[baseFileNameImage num2str(tpStart) '.mat'];
firstImg=ParLoad(firstFileNameImage);
size2D=size(firstImg.img);
nX=size2D(2);
nY=size2D(1);
fprintf('image size: nX= %d, nY= %d\n',nX,nY);


% Delete all existing image files
fclose('all');
allFileNameOmegaScalarPosi=[baseFileNameOmegaScalarPosi '*.tif'];
disp(['Deleting ' allFileNameOmegaScalarPosi '...']);
delete(allFileNameOmegaScalarPosi);
allFileNameOmegaScalarNega=[baseFileNameOmegaScalarNega '*.tif'];
disp(['Deleting ' allFileNameOmegaScalarNega '...']);
delete(allFileNameOmegaScalarNega);
allFileNameCurvPosi=[baseFileNameCurvPosi '*.tif'];
disp(['Deleting ' allFileNameCurvPosi '...']);
delete(allFileNameCurvPosi);
allFileNameCurvNega=[baseFileNameCurvNega '*.tif'];
disp(['Deleting ' allFileNameCurvNega '...']);
delete(allFileNameCurvNega);


% Create parallel pool
parpool(nPool);
parfor tp=tpStart:tpEnd
    % Set input and output files
	fileNameImage=[baseFileNameImage num2str(tp) '.mat'];
    fileNameVelC=[baseFileNameVelC num2str(tp) '.mat'];
    fileNameOmega=[baseFileNameOmega num2str(tp) '.mat'];
    fileNameOmegaScalarPosi=[baseFileNameOmegaScalarPosi num2str(tp) '.tif'];
    fileNameOmegaScalarNega=[baseFileNameOmegaScalarNega num2str(tp) '.tif'];
    fileNameCurvPosi=[baseFileNameCurvPosi num2str(tp) '.tif'];
    fileNameCurvNega=[baseFileNameCurvNega num2str(tp) '.tif'];
   
    % Read image data
    disp(['Reading image from      ' fileNameImage]);   
    imgCurr=ParLoad(fileNameImage);
    imgCurr=imgCurr.img;
    imgCurr=(imgCurr>0).*imgCurr;
    
    % Read central velocity vc(x,y,z,t)
    disp(['Reading central velocity from ' fileNameVelC]);
    velC=ParLoad(fileNameVelC);
    velCNorm=sqrt(velC.u.^2+velC.v.^2);
    
    % Read and scale angular velocity
    disp(['Reading angular velocity from ' fileNameOmega]);
    omega=ParLoad(fileNameOmega);
    omegaScalar=FACTORRADTODEG*omega.omega;     % from rad/s to deg/s
    % Curvature k=w/|v| (1/nm)
    curv=omega.omega./velCNorm;                 % (rad/s)/(nm/s)
    curv(~isfinite(curv))=0;                    % if |v|=0, k=0
    
    % Set mask
    mask=(imgCurr>thImage).*(velCNorm>thVel);
    
    % Thresholding
    omegaScalar=mask.*omegaScalar;
    curv=mask.*curv;

    % Create images
    omegaScalarPosiImg=uint8((omegaScalar>0).*omegaScalar*scaleOmega);
    omegaScalarNegaImg=uint8(-(omegaScalar<0).*omegaScalar*scaleOmega);
    curvPosiImg=uint8((curv>0).*curv*scaleCurv);
    curvNegaImg=uint8(-(curv<0).*curv*scaleCurv);

    % Write images
    disp(['Writing images to   ' fileNameOmegaScalarPosi ' etc...']);
    imwrite(omegaScalarPosiImg,fileNameOmegaScalarPosi,'tif','Compression','lzw','WriteMode','append');
    imwrite(omegaScalarNegaImg,fileNameOmegaScalarNega,'tif','Compression','lzw','WriteMode','append');
    imwrite(curvPosiImg,fileNameCurvPosi,'tif','Compression','lzw','WriteMode','append');
    imwrite(curvNegaImg,fileNameCurvNega,'tif','Compression','lzw','WriteMode','append');
    
end

% Shut down parallel pool
delete(gcp('nocreate'));

fprintf('*** Finishing ''CreateOmegaImage2D'' ***\n');
DispDateTime;
tElapsed=toc(tStart);
fprintf('Total elapsed time = %.f sec   nTp = %d   time per tp = %.f sec\n\n',tElapsed,tpEnd-tpStart+1,tElapsed/(tpEnd-tpStart+1));

end
