# Supplementary material for: Revealing chiral cell motility by 3D Riesz transform-differential interference contrast microscopy and computational kinematic analysis
Source: Nat Commun. 2017 Dec 19;8:2194. doi: 10.1038/s41467-017-02193-w (PMC5736583; doi:10.1038/s41467-017-02193-w)
Supplement: Supplementary file 20 — Supplementary Software 4 [file 41467_2017_2193_MOESM20_ESM.zip › CodeMotion/CreateOmegaImageFiber3D.m]

function CreateOmegaImageFiber3D(baseFileNameStr,baseFileNameTrs,baseFileNameRot,tpStart,tpEnd,xPitch,yPitch,zPitch,thImage,thVel,thCA,thCTip,thTrack,scaleOmega,nPool)
%
% Create images of 3D fiber angular velocity
%
%
% Input:        Image I(x,y,z,t)
%               filename=baseFileNameStr+'RP_t'+timepoint+'.mat'
%
%               central velocity
%               filename=baseFileNameTrs+'VLC_t'+timepoint+'.mat'
%               (velC.u, velC.v, velC.w)
%
%               angular velocity
%               filename=baseFileNameRot+'OMG_t'+timepoint+'.mat'
%               (omega.omegaX, omega.omegaY, omega.omegaZ)
%
%               local orientation and structure index
%               filename=baseFileNameStr+'ORI_t'+timepoint+'.mat'
%               (ori.oriX, ori.oriY, ori.oriZ, ori.CA, ori.CTip)
%
%               tracking data
%               filename=baseFileNameStr+'TRK_t'+timepoint+'.mat'
%               (track.flagTrack, track.xTrack, track.yTrack, track.zTrack)
%               flagTrack   2: tracked, 1: not tracked but filled-in, 0: not tracked and not filled-in
%
% tpStart:      start timepoint
% tpEnd:        end timepoint
% xPitch:       image pitch along X-axis (nm/pixel)
% yPitch:       image pitch along Y-axis (nm/pixel)
% zPitch:       image pitch along Z-axis (nm/pixel)
% thImage:      masking threshold of image intensity
% thVel:        masking threshold of velocity
% thCA:         masking threshold of certainty of anisotropy
% thCTip:       masking threshold of certainty of tip
% thTrack:      masking threshold of track flag
% scaleOmega:   scaling factor for angular velocity (degree)
% nPool:        poolsize for parallel pool
%
% Output:       magnitude of angular velocity
%               filename=baseFileNameRot+'OMGMIMG'+suffix+'_t'+timepoint+'.tif'
%               positive axial angular velocity
%               filename=baseFileNameRot+'OMGAXPIMG'+suffix+'_t'+timepoint+'.tif'
%               negative axial angular velocity
%               filename=baseFileNameRot+'OMGAXNIMG'+suffix+'_t'+timepoint+'.tif'
%               positive chordal angular velocity
%               filename=baseFileNameRot+'OMGCHPIMG'+suffix+'_t'+timepoint+'.tif'
%               negative chordal angular velocity
%               filename=baseFileNameRot+'OMGCHNIMG'+suffix+'_t'+timepoint+'.tif'
%               positive orbital angular velocity
%               filename=baseFileNameRot+'OMGORPIMG'+suffix+'_t'+timepoint+'.tif'
%               negative orbital angular velocity
%               filename=baseFileNameRot+'OMGORNIMG'+suffix+'_t'+timepoint+'.tif'
%
%


fprintf('\n\n*** Starting ''CreateOmegaImageFiber3D'' ***\n');
fprintf('*** Create images of 3D fiber angular velocity ***\n');
DispDateTime;
tStart=tic;

% Scale factor for angluar velocity (convesion from rad/s to deg/s)
FACTORRADTODEG=180/pi;

% Input and output filenames
baseFileNameImage=[baseFileNameStr 'RP_t'];
baseFileNameVelC=[baseFileNameTrs 'VLC_t'];
baseFileNameOmega=[baseFileNameRot 'OMG_t'];
baseFileNameOri=[baseFileNameStr 'ORI_t'];
baseFileNameTrack=[baseFileNameStr 'TRK_t'];

suffix=['thI' num2str(thImage) 'V' num2str(thVel) 'CA' num2str(thCA*100) 'CT' num2str(thCTip*100) 'T' num2str(thTrack)];
baseFileNameOmegaMag=[baseFileNameRot 'OMGMIMG' suffix '_t'];
baseFileNameOmegaAxialPosi=[baseFileNameRot 'OMGAXPIMG' suffix '_t'];
baseFileNameOmegaAxialNega=[baseFileNameRot 'OMGAXNIMG' suffix '_t'];
baseFileNameOmegaChordPosi=[baseFileNameRot 'OMGCHPIMG' suffix '_t'];
baseFileNameOmegaChordNega=[baseFileNameRot 'OMGCHNIMG' suffix '_t'];
baseFileNameOmegaOrbitPosi=[baseFileNameRot 'OMGORPIMG' suffix '_t'];
baseFileNameOmegaOrbitNega=[baseFileNameRot 'OMGORNIMG' suffix '_t'];

disp(['from ' baseFileNameImage '**.mat (intensity)']);
disp(['from ' baseFileNameVelC '**.mat (central velocity)']);
disp(['from ' baseFileNameOmega '**.mat (angular velocity)']);
disp(['from ' baseFileNameOri '**.mat (local orientation)']);
disp(['from ' baseFileNameTrack '**.mat (flag track)']);
disp(['to   ' baseFileNameOmegaMag '**.tif (magnitude of angular velocity)']);
disp(['to   ' baseFileNameOmegaAxialPosi '**.tif (positive axial angular velocity)']);
disp(['to   ' baseFileNameOmegaAxialNega '**.tif (negative axial angular velocity)']);
disp(['to   ' baseFileNameOmegaChordPosi '**.tif (positive chordal angular velocity)']);
disp(['to   ' baseFileNameOmegaChordNega '**.tif (negative chordal angular velocity)']);
disp(['to   ' baseFileNameOmegaOrbitPosi '**.tif (positive orbital angular velocity)']);
disp(['to   ' baseFileNameOmegaOrbitNega '**.tif (negative orbital angular velocity)']);
fprintf('tpStart= %d,  tpEnd= %d\n',tpStart,tpEnd);
fprintf('thImage= %f,  thVel= %f,  thCA= %f,  thCTip= %f,  thTrack= %f\n',thImage,thVel,thCA,thCTip,thTrack);
fprintf('scaleOmega= %f\n',scaleOmega);


% Read image size from the first image
firstFileNameImage=[baseFileNameImage num2str(tpStart) '.mat'];
firstImg=ParLoad(firstFileNameImage);
size3D=size(firstImg.img);
nX=size3D(2);
nY=size3D(1);
nZ=size3D(3);
fprintf('image size: nX= %d, nY= %d, nZ= %d\n',nX,nY,nZ);
% Grid data
[Xgrid,Ygrid,Zgrid]=meshgrid(0:xPitch:xPitch*(nX-1),0:yPitch:yPitch*(nY-1),0:zPitch:zPitch*(nZ-1));


% Delete all existing image files
fclose('all');
allFileNameOmegaMag=[baseFileNameOmegaMag '*.tif'];
disp(['Deleting ' allFileNameOmegaMag '...']);
delete(allFileNameOmegaMag);
allFileNameOmegaAxialPosi=[baseFileNameOmegaAxialPosi '*.tif'];
disp(['Deleting ' allFileNameOmegaAxialPosi '...']);
delete(allFileNameOmegaAxialPosi);
allFileNameOmegaAxialNega=[baseFileNameOmegaAxialNega '*.tif'];
disp(['Deleting ' allFileNameOmegaAxialNega '...']);
delete(allFileNameOmegaAxialNega);
allFileNameOmegaChordPosi=[baseFileNameOmegaChordPosi '*.tif'];
disp(['Deleting ' allFileNameOmegaChordPosi '...']);
delete(allFileNameOmegaChordPosi);
allFileNameOmegaChordNega=[baseFileNameOmegaChordNega '*.tif'];
disp(['Deleting ' allFileNameOmegaChordNega '...']);
delete(allFileNameOmegaChordNega);
allFileNameOmegaOrbitPosi=[baseFileNameOmegaOrbitPosi '*.tif'];
disp(['Deleting ' allFileNameOmegaOrbitPosi '...']);
delete(allFileNameOmegaOrbitPosi);
allFileNameOmegaOrbitNega=[baseFileNameOmegaOrbitNega '*.tif'];
disp(['Deleting ' allFileNameOmegaOrbitNega '...']);
delete(allFileNameOmegaOrbitNega);


% Create parallel pool
parpool(nPool);
parfor tp=tpStart:tpEnd
    % Set input and output files
	fileNameImage=[baseFileNameImage num2str(tp) '.mat'];
    fileNameVelC=[baseFileNameVelC num2str(tp) '.mat'];
    fileNameOmega=[baseFileNameOmega num2str(tp) '.mat'];
    fileNameOri=[baseFileNameOri num2str(tp) '.mat'];
    fileNameTrack=[baseFileNameTrack num2str(tp) '.mat'];
    fileNameOmegaMag=[baseFileNameOmegaMag num2str(tp) '.tif'];
    fileNameOmegaAxialPosi=[baseFileNameOmegaAxialPosi num2str(tp) '.tif'];
    fileNameOmegaAxialNega=[baseFileNameOmegaAxialNega num2str(tp) '.tif'];
    fileNameOmegaChordPosi=[baseFileNameOmegaChordPosi num2str(tp) '.tif'];
    fileNameOmegaChordNega=[baseFileNameOmegaChordNega num2str(tp) '.tif'];
    fileNameOmegaOrbitPosi=[baseFileNameOmegaOrbitPosi num2str(tp) '.tif'];
    fileNameOmegaOrbitNega=[baseFileNameOmegaOrbitNega num2str(tp) '.tif'];
   
    % Read image data
    disp(['Reading image from      ' fileNameImage]);   
    imgCurr=ParLoad(fileNameImage);
    imgCurr=imgCurr.img;
    imgCurr=(imgCurr>0).*imgCurr;
    
    % Read central velocity vc(x,y,z,t)
    disp(['Reading central velocity from ' fileNameVelC]);
    velC=ParLoad(fileNameVelC);
    velCNorm=sqrt(velC.u.^2+velC.v.^2+velC.w.^2);
    
    % Read and scale angular velocity
    disp(['Reading angular velocity from ' fileNameOmega]);
    omega=ParLoad(fileNameOmega);
    omega.omegaX=FACTORRADTODEG*omega.omegaX;    % from rad/s to deg/s
    omega.omegaY=FACTORRADTODEG*omega.omegaY;
    omega.omegaZ=FACTORRADTODEG*omega.omegaZ;
    
    % Read orientation and certainty
    disp(['Reading orientation from      ' fileNameOri]);
    ori=ParLoad(fileNameOri);
    
    % Read track data
    disp(['Reading track data from      ' fileNameTrack]);
    track=ParLoad(fileNameTrack);
        
    % Chord vector from basal point to current point
    chordVecctor=cat(4,Xgrid-track.xTrack,Ygrid-track.yTrack,Zgrid-track.zTrack);
    [chordNorm,eChordVector]=NormalizeVector3D(chordVecctor);
    % binormal vector (eOrbit) = direction at the tracked basal point
    eOrbitX=interp3(Xgrid,Ygrid,Zgrid,ori.oriX,track.xTrack,track.yTrack,track.zTrack,'linear');
    eOrbitY=interp3(Xgrid,Ygrid,Zgrid,ori.oriY,track.xTrack,track.yTrack,track.zTrack,'linear');
    eOrbitZ=interp3(Xgrid,Ygrid,Zgrid,ori.oriZ,track.xTrack,track.yTrack,track.zTrack,'linear');
    eOrbitVector=cat(4,eOrbitX,eOrbitY,eOrbitZ);
    [eOrbitNorm,eOrbitVector]=NormalizeVector3D(eOrbitVector);
    [eOrbitNorm,dummy]=NormalizeVector3D(eOrbitVector);

    % Set mask
    mask=(imgCurr>thImage).*(velCNorm>thVel).*(ori.cA>thCA).*(ori.cTip>thCTip).*(track.flagTrack>thTrack);
    maskOrbit=mask.*(eOrbitNorm~=0);
    
    % Thresholding
    omega.omegaX=mask.*omega.omegaX;
    omega.omegaY=mask.*omega.omegaY;
    omega.omegaZ=mask.*omega.omegaZ;
    ori.oriX=mask.*ori.oriX;
    ori.oriY=mask.*ori.oriY;
    ori.oriZ=mask.*ori.oriZ;    

    % Decompose vector data into scalar data
    oriVector=cat(4,ori.oriX,ori.oriY,ori.oriZ);
    omegaVector=cat(4,omega.omegaX,omega.omegaY,omega.omegaZ);
    [omegaMag,dummy]=NormalizeVector3D(omegaVector);
    omegaAxial=dot(omegaVector,oriVector,4);
    omegaChord=dot(omegaVector,eChordVector,4);
    omegaOrbit=dot(omegaVector,eOrbitVector,4);
    omegaOrbit=maskOrbit.*omegaOrbit;

    % Create images
    omegaMagImg=uint8(omegaMag*scaleOmega);
    omegaAxialPosiImg=uint8((omegaAxial>0).*omegaAxial*scaleOmega);
    omegaAxialNegaImg=uint8(-(omegaAxial<0).*omegaAxial*scaleOmega);
    omegaChordPosiImg=uint8((omegaChord>0).*omegaChord*scaleOmega);
    omegaChordNegaImg=uint8(-(omegaChord<0).*omegaChord*scaleOmega);
    omegaOrbitPosiImg=uint8((omegaOrbit>0).*omegaOrbit*scaleOmega);
    omegaOrbitNegaImg=uint8(-(omegaOrbit<0).*omegaOrbit*scaleOmega);

    % Write images
    disp(['Writing images to   ' fileNameOmegaMag ' etc...']);
    for z=1:nZ
        imwrite(omegaMagImg(:,:,z),fileNameOmegaMag,'tif','Compression','lzw','WriteMode','append');
        imwrite(omegaAxialPosiImg(:,:,z),fileNameOmegaAxialPosi,'tif','Compression','lzw','WriteMode','append');
        imwrite(omegaAxialNegaImg(:,:,z),fileNameOmegaAxialNega,'tif','Compression','lzw','WriteMode','append');
        imwrite(omegaChordPosiImg(:,:,z),fileNameOmegaChordPosi,'tif','Compression','lzw','WriteMode','append');
        imwrite(omegaChordNegaImg(:,:,z),fileNameOmegaChordNega,'tif','Compression','lzw','WriteMode','append');
        imwrite(omegaOrbitPosiImg(:,:,z),fileNameOmegaOrbitPosi,'tif','Compression','lzw','WriteMode','append');
        imwrite(omegaOrbitNegaImg(:,:,z),fileNameOmegaOrbitNega,'tif','Compression','lzw','WriteMode','append');
    end
    
end

% Shut down parallel pool
delete(gcp('nocreate'));

fprintf('*** Finishing ''CreateOmegaImageFiber3D'' ***\n');
DispDateTime;
tElapsed=toc(tStart);
fprintf('Total elapsed time = %.f sec   nTp = %d   time per tp = %.f sec\n\n',tElapsed,tpEnd-tpStart+1,tElapsed/(tpEnd-tpStart+1));

end
