# Supplementary material for: Revealing chiral cell motility by 3D Riesz transform-differential interference contrast microscopy and computational kinematic analysis
Source: Nat Commun. 2017 Dec 19;8:2194. doi: 10.1038/s41467-017-02193-w (PMC5736583; doi:10.1038/s41467-017-02193-w)
Supplement: Supplementary file 20 — Supplementary Software 4 [file 41467_2017_2193_MOESM20_ESM.zip › CodeMotion/CreateVelocityImage2D.m]

function CreateVelocityImage2D(baseFileNameStr,baseFileNameTrs,tpStart,tpEnd,thImage,scaleVel,nPool)
%
% Create images of 2D cell velocity without structural information
%
%
% Input:        Image I(x,y,t)
%               filename=baseFileNameStr+'RP_t'+timepoint+'.mat'
%
%               central velocity
%               filename=baseFileNameTrs+'VLC_t'+timepoint+'.mat'
%               (velC.u, velC.v)
%
% tpStart:      start timepoint
% tpEnd:        end timepoint
% thImage:      masking threshold of image intensity
% scaleVel:     scaling factor for velocity
% nPool:        poolsize for parallel pool
%
% Output:       magnitude of velocity
%               filename=baseFileNameTrs+'VLCMIMG'+suffix+'_t'+timepoint+'.tif'
%
%


fprintf('\n\n*** Starting ''CreateVelocityImage2D'' ***\n');
fprintf('*** Create images of 2D velocity ***\n');
DispDateTime;
tStart=tic;

% Input and output filenames
baseFileNameImage=[baseFileNameStr 'RP_t'];
baseFileNameVelC=[baseFileNameTrs 'VLC_t'];

suffix=['thI' num2str(thImage)];
baseFileNameVelMag=[baseFileNameTrs 'VLCMIMG' suffix '_t'];

disp(['from ' baseFileNameImage '**.mat (intensity)']);
disp(['from ' baseFileNameVelC '**.mat (central velocity)']);
disp(['to   ' baseFileNameVelMag '**.tif (magnitude of velocity)']);
fprintf('tpStart= %d,  tpEnd= %d\n',tpStart,tpEnd);
fprintf('thImage= %f\n',thImage);
fprintf('scaleVel= %f\n',scaleVel);


% Read image size from the first image
firstFileNameImage=[baseFileNameImage num2str(tpStart) '.mat'];
firstImg=ParLoad(firstFileNameImage);
size2D=size(firstImg.img);
nX=size2D(2);
nY=size2D(1);
fprintf('image size: nX= %d, nY= %d\n',nX,nY);


% Delete all existing binary files
fclose('all');
allFileNameVelMag=[baseFileNameVelMag '*.tif'];
disp(['Deleting ' allFileNameVelMag '...']);
delete(allFileNameVelMag);


% Create parallel pool
parpool(nPool);
parfor tp=tpStart:tpEnd
    % Set input and output files
	fileNameImage=[baseFileNameImage num2str(tp) '.mat'];
    fileNameVelC=[baseFileNameVelC num2str(tp) '.mat'];
    fileNameVelMag=[baseFileNameVelMag num2str(tp) '.tif'];
   
    % Read image data
    disp(['Reading image from      ' fileNameImage]);   
    imgCurr=ParLoad(fileNameImage);
    imgCurr=imgCurr.img;
    imgCurr=(imgCurr>0).*imgCurr;
    
    % Read central velocity vc(x,y,z,t)
    disp(['Reading central velocity from ' fileNameVelC]);
    velC=ParLoad(fileNameVelC);
    
    % Set mask
    mask=(imgCurr>thImage);
    
    % Thresholding
    velC.u=mask.*velC.u;
    velC.v=mask.*velC.v;

    % Decompose vector data into scalar data
    vVector=cat(3,velC.u,velC.v);
    [velMag,eTCVector]=NormalizeVector2D(vVector);
    
    % Create images
    velMagImg=uint8(velMag*scaleVel);

    % Write images
    disp(['Writing images to   ' fileNameVelMag ' etc...']);
    imwrite(velMagImg,fileNameVelMag,'tif','Compression','lzw','WriteMode','append');
    
end

% Shut down parallel pool
delete(gcp('nocreate'));

fprintf('*** Finishing ''CreateVelocityImage2D'' ***\n');
DispDateTime;
tElapsed=toc(tStart);
fprintf('Total elapsed time = %.f sec   nTp = %d   time per tp = %.f sec\n\n',tElapsed,tpEnd-tpStart+1,tElapsed/(tpEnd-tpStart+1));

end
