# Supplementary material for: Revealing chiral cell motility by 3D Riesz transform-differential interference contrast microscopy and computational kinematic analysis
Source: Nat Commun. 2017 Dec 19;8:2194. doi: 10.1038/s41467-017-02193-w (PMC5736583; doi:10.1038/s41467-017-02193-w)
Supplement: Supplementary file 20 — Supplementary Software 4 [file 41467_2017_2193_MOESM20_ESM.zip › CodeMotion/CreateVelocityImageCell3D.m]

function CreateVelocityImageCell3D(baseFileNameStr,baseFileNameTrs,tpStart,tpEnd,xPitch,yPitch,zPitch,thImage,thCA,thCTip,thCEdge,scaleVel,nPool)
%
% Create images of 3D cell velocity
%
%
% Input:        Image I(x,y,z,t)
%               filename=baseFileNameStr+'RP_t'+timepoint+'.mat'
%
%               central velocity
%               filename=baseFileNameTrs+'VLC_t'+timepoint+'.mat'
%               (velC.u, velC.v, velC.w)
%
%               local orientation and structure index
%               filename=baseFileNameStr+'ORI_t'+timepoint+'.mat'
%               (ori.oriX, ori.oriY, ori.oriZ, ori.CA, ori.CTip, ori.cEdge)
%
%               coordinates of intensity-weighted centroid
%               filename=baseFileNameStr+'CNT_t'+timepoint+'.mat'
%
% tpStart:      start timepoint
% tpEnd:        end timepoint
% xPitch:       image pitch along X-axis (nm/pixel)
% yPitch:       image pitch along Y-axis (nm/pixel)
% zPitch:       image pitch along Z-axis (nm/pixel)
% thImage:      masking threshold of image intensity
% thCA:         masking threshold of certainty of anisotropy
% thCTip:       masking threshold of certainty of tip
% thCEdge:      masking threshold of certainty of distal edge
% scaleVel:     scaling factor for velocity
% nPool:        poolsize for parallel pool
%
% Output:       magnitude of velocity
%               filename=baseFileNameTrs+'VLCMIMG'+suffix+'_t'+timepoint+'.tif'
%               positive axial velocity
%               filename=baseFileNameTrs+'VLCAXPIMG'+suffix+'_t'+timepoint+'.tif'
%               negative axial velocity
%               filename=baseFileNameTrs+'VLCAXNIMG'+suffix+'_t'+timepoint+'.tif'
%               positive radial velocity
%               filename=baseFileNameTrs+'VLCRDPIMG'+suffix+'_t'+timepoint+'.tif'
%               negative radial velocity
%               filename=baseFileNameTrs+'VLCRDNIMG'+suffix+'_t'+timepoint+'.tif'
%
%


fprintf('\n\n*** Starting ''CreateVelocityImageCell3D'' ***\n');
fprintf('*** Create images of 3D cell velocity ***\n');
DispDateTime;
tStart=tic;

% Input and output filenames
baseFileNameImage=[baseFileNameStr 'RP_t'];
baseFileNameVelC=[baseFileNameTrs 'VLC_t'];
baseFileNameOri=[baseFileNameStr 'ORI_t'];
baseFileNameCentroid=[baseFileNameStr 'CNT_t'];

suffix=['thI' num2str(thImage) 'CA' num2str(thCA*100) 'CT' num2str(thCTip*100) 'CE' num2str(thCEdge*100)];
baseFileNameVelMag=[baseFileNameTrs 'VLCMIMG' suffix '_t'];
baseFileNameVelAxialPosi=[baseFileNameTrs 'VLCAXPIMG' suffix '_t'];
baseFileNameVelAxialNega=[baseFileNameTrs 'VLCAXNIMG' suffix '_t'];
baseFileNameVelRadialPosi=[baseFileNameTrs 'VLCRDPIMG' suffix '_t'];
baseFileNameVelRadialNega=[baseFileNameTrs 'VLCRDNIMG' suffix '_t'];

disp(['from ' baseFileNameImage '**.mat (intensity)']);
disp(['from ' baseFileNameVelC '**.mat (central velocity)']);
disp(['from ' baseFileNameOri '**.mat (local orientation)']);
disp(['from ' baseFileNameCentroid '**.mat (weighted centroid)']);
disp(['to   ' baseFileNameVelMag '**.tif (magnitude of velocity)']);
disp(['to   ' baseFileNameVelAxialPosi '**.tif (positive axial velocity)']);
disp(['to   ' baseFileNameVelAxialNega '**.tif (negative axial velocity)']);
disp(['to   ' baseFileNameVelRadialPosi '**.tif (positive radial velocity)']);
disp(['to   ' baseFileNameVelRadialNega '**.tif (negative radial velocity)']);
fprintf('tpStart= %d,  tpEnd= %d\n',tpStart,tpEnd);
fprintf('thImage= %f,  thCA= %f,  thCTip= %f,  thCEdge= %f\n',thImage,thCA,thCTip,thCEdge);
fprintf('scaleVel= %f\n',scaleVel);


% Read image size from the first image
firstFileNameImage=[baseFileNameImage num2str(tpStart) '.mat'];
firstImg=ParLoad(firstFileNameImage);
size3D=size(firstImg.img);
nX=size3D(2);
nY=size3D(1);
nZ=size3D(3);
fprintf('image size: nX= %d, nY= %d, nZ= %d\n',nX,nY,nZ);
% Grid data
[Xgrid,Ygrid,Zgrid]=meshgrid(0:xPitch:xPitch*(nX-1),0:yPitch:yPitch*(nY-1),0:zPitch:zPitch*(nZ-1));


% Delete all existing binary files
fclose('all');
allFileNameVelMag=[baseFileNameVelMag '*.tif'];
disp(['Deleting ' allFileNameVelMag '...']);
delete(allFileNameVelMag);
allFileNameVelAxialPosi=[baseFileNameVelAxialPosi '*.tif'];
disp(['Deleting ' allFileNameVelAxialPosi '...']);
delete(allFileNameVelAxialPosi);
allFileNameVelAxialNega=[baseFileNameVelAxialNega '*.tif'];
disp(['Deleting ' allFileNameVelAxialNega '...']);
delete(allFileNameVelAxialNega);
allFileNameVelRadialPosi=[baseFileNameVelRadialPosi '*.tif'];
disp(['Deleting ' allFileNameVelRadialPosi '...']);
delete(allFileNameVelRadialPosi);
allFileNameVeRadialNega=[baseFileNameVelRadialNega '*.tif'];
disp(['Deleting ' allFileNameVeRadialNega '...']);
delete(allFileNameVeRadialNega);


% Create parallel pool
parpool(nPool);
parfor tp=tpStart:tpEnd
    % Set input and output files
	fileNameImage=[baseFileNameImage num2str(tp) '.mat'];
    fileNameVelC=[baseFileNameVelC num2str(tp) '.mat'];
    fileNameOri=[baseFileNameOri num2str(tp) '.mat'];
    fileNameCentroid=[baseFileNameCentroid num2str(tp) '.mat'];
    fileNameVelMag=[baseFileNameVelMag num2str(tp) '.tif'];
    fileNameVelAxialPosi=[baseFileNameVelAxialPosi num2str(tp) '.tif'];
    fileNameVelAxialNega=[baseFileNameVelAxialNega num2str(tp) '.tif'];
    fileNameVelRadialPosi=[baseFileNameVelRadialPosi num2str(tp) '.tif'];
    fileNameVelRadialNega=[baseFileNameVelRadialNega num2str(tp) '.tif'];
   
    % Read image data
    disp(['Reading image from      ' fileNameImage]);   
    imgCurr=ParLoad(fileNameImage);
    imgCurr=imgCurr.img;
    imgCurr=(imgCurr>0).*imgCurr;
    
    % Read central velocity vc(x,y,z,t)
    disp(['Reading central velocity from ' fileNameVelC]);
    velC=ParLoad(fileNameVelC);
    
    % Read orientation and certainty
    disp(['Reading orientation from      ' fileNameOri]);
    ori=ParLoad(fileNameOri);
    
    % Read centroid data and convert them to real coordinates
    disp(['Reading centroid data from      ' fileNameCentroid]);
    centroid=ParLoad(fileNameCentroid);
    xG=xPitch*(centroid.xCentroid-1);
    yG=yPitch*(centroid.yCentroid-1);
    zG=zPitch*(centroid.zCentroid-1);

    % position vector, radial axis and distance from centroid to current point
    positionVecctor=cat(4,Xgrid-xG,Ygrid-yG,Zgrid-zG);
    [distance,eRadialVector]=NormalizeVector3D(positionVecctor);
    
    % Set mask
    mask=(imgCurr>thImage).*(ori.cA>thCA).*(ori.cTip>thCTip).*(ori.cEdge>thCEdge);
    
    % Thresholding
    velC.u=mask.*velC.u;
    velC.v=mask.*velC.v;
    velC.w=mask.*velC.w;
    ori.oriX=mask.*ori.oriX;
    ori.oriY=mask.*ori.oriY;
    ori.oriZ=mask.*ori.oriZ;

    % Decompose vector data into scalar data
    oriVector=cat(4,ori.oriX,ori.oriY,ori.oriZ);
    vVector=cat(4,velC.u,velC.v,velC.w);
    [velMag,eTCVector]=NormalizeVector3D(vVector);
    velAxial=dot(vVector,oriVector,4);
    velRadial=dot(vVector,eRadialVector,4);
    
    % Create images
    velMagImg=uint8(velMag*scaleVel);
    velAxialPosiImg=uint8((velAxial>0).*velAxial*scaleVel);
    velAxialNegaImg=uint8(-(velAxial<0).*velAxial*scaleVel);
    velRadialPosiImg=uint8((velRadial>0).*velRadial*scaleVel);
    velRadialNegaImg=uint8(-(velRadial<0).*velRadial*scaleVel);

    % Write images
    disp(['Writing images to   ' fileNameVelMag ' etc...']);
    for z=1:nZ
        imwrite(velMagImg(:,:,z),fileNameVelMag,'tif','Compression','lzw','WriteMode','append');
        imwrite(velAxialPosiImg(:,:,z),fileNameVelAxialPosi,'tif','Compression','lzw','WriteMode','append');
        imwrite(velAxialNegaImg(:,:,z),fileNameVelAxialNega,'tif','Compression','lzw','WriteMode','append');
        imwrite(velRadialPosiImg(:,:,z),fileNameVelRadialPosi,'tif','Compression','lzw','WriteMode','append');
        imwrite(velRadialNegaImg(:,:,z),fileNameVelRadialNega,'tif','Compression','lzw','WriteMode','append');
    end
    
end

% Shut down parallel pool
delete(gcp('nocreate'));

fprintf('*** Finishing ''CreateVelocityImageCell3D'' ***\n');
DispDateTime;
tElapsed=toc(tStart);
fprintf('Total elapsed time = %.f sec   nTp = %d   time per tp = %.f sec\n\n',tElapsed,tpEnd-tpStart+1,tElapsed/(tpEnd-tpStart+1));

end
