# Supplementary material for: Revealing chiral cell motility by 3D Riesz transform-differential interference contrast microscopy and computational kinematic analysis
Source: Nat Commun. 2017 Dec 19;8:2194. doi: 10.1038/s41467-017-02193-w (PMC5736583; doi:10.1038/s41467-017-02193-w)
Supplement: Supplementary file 20 — Supplementary Software 4 [file 41467_2017_2193_MOESM20_ESM.zip › CodeMotion/CreateVelocityImageFiber3D.m]

function CreateVelocityImageFiber3D(baseFileNameStr,baseFileNameTrs,tpStart,tpEnd,xPitch,yPitch,zPitch,thImage,thCA,thCTip,thTrack,scaleVel,nPool)
%
% Create images of 3D fiber velocity
%
%
% Input:        Image I(x,y,z,t)
%               filename=baseFileNameStr+'RP_t'+timepoint+'.mat'
%
%               central velocity
%               filename=baseFileNameTrs+'VLC_t'+timepoint+'.mat'
%               (velC.u, velC.v, velC.w)
%
%               local orientation and structure index
%               filename=baseFileNameStr+'ORI_t'+timepoint+'.mat'
%               (ori.oriX, ori.oriY, ori.oriZ, ori.CA, ori.CTip)
%
%               tracking data
%               filename=baseFileNameStr+'TRK_t'+timepoint+'.mat'
%               (track.flagTrack, track.xTrack, track.yTrack, track.zTrack)
%               flagTrack   2: tracked, 1: not tracked but filled-in, 0: not tracked and not filled-in
%
% tpStart:      start timepoint
% tpEnd:        end timepoint
% xPitch:       image pitch along X-axis (nm/pixel)
% yPitch:       image pitch along Y-axis (nm/pixel)
% zPitch:       image pitch along Z-axis (nm/pixel)
% thImage:      masking threshold of image intensity
% thCA:         masking threshold of certainty of anisotropy
% thCTip:       masking threshold of certainty of tip
% thTrack:      masking threshold of track flag
% scaleVel:     scaling factor for velocity
% nPool:        poolsize for parallel pool
%
% Output:       magnitude of velocity
%               filename=baseFileNameTrs+'VLCMIMG'+suffix+'_t'+timepoint+'.tif'
%               positive axial velocity
%               filename=baseFileNameTrs+'VLCAXPIMG'+suffix+'_t'+timepoint+'.tif'
%               negative axial velocity
%               filename=baseFileNameTrs+'VLCAXNIMG'+suffix+'_t'+timepoint+'.tif'
%               positive chordal velocity
%               filename=baseFileNameTrs+'VLCCHPIMG'+suffix+'_t'+timepoint+'.tif'
%               negative chordal velocity
%               filename=baseFileNameTrs+'VLCCHNIMG'+suffix+'_t'+timepoint+'.tif'
%               positive orbital velocity
%               filename=baseFileNameTrs+'VLCORPIMG'+suffix+'_t'+timepoint+'.tif'
%               negative orbital velocity
%               filename=baseFileNameTrs+'VLCORNIMG'+suffix+'_t'+timepoint+'.tif'
%
%

fprintf('\n\n*** Starting ''CreateVelocityImageFiber3D'' ***\n');
fprintf('*** Create images of 3D fiber velocity ***\n');
DispDateTime;
tStart=tic;

% Input and output filenames
baseFileNameImage=[baseFileNameStr 'RP_t'];
baseFileNameVelC=[baseFileNameTrs 'VLC_t'];
baseFileNameOri=[baseFileNameStr 'ORI_t'];
baseFileNameTrack=[baseFileNameStr 'TRK_t'];

suffix=['thI' num2str(thImage) 'CA' num2str(thCA*100) 'CT' num2str(thCTip*100) 'T' num2str(thTrack)];
baseFileNameVelMag=[baseFileNameTrs 'VLCMIMG' suffix '_t'];
baseFileNameVelAxialPosi=[baseFileNameTrs 'VLCAXPIMG' suffix '_t'];
baseFileNameVelAxialNega=[baseFileNameTrs 'VLCAXNIMG' suffix '_t'];
baseFileNameVelChordPosi=[baseFileNameTrs 'VLCCHPIMG' suffix '_t'];
baseFileNameVelChordNega=[baseFileNameTrs 'VLCCHNIMG' suffix '_t'];
baseFileNameVelOrbitPosi=[baseFileNameTrs 'VLCORPIMG' suffix '_t'];
baseFileNameVelOrbitNega=[baseFileNameTrs 'VLCORNIMG' suffix '_t'];

disp(['from ' baseFileNameImage '**.mat (intensity)']);
disp(['from ' baseFileNameVelC '**.mat (central velocity)']);
disp(['from ' baseFileNameOri '**.mat (local orientation)']);
disp(['from ' baseFileNameTrack '**.mat (flag track)']);
disp(['to   ' baseFileNameVelMag '**.tif (magnitude of velocity)']);
disp(['to   ' baseFileNameVelAxialPosi '**.tif (positive axial velocity)']);
disp(['to   ' baseFileNameVelAxialNega '**.tif (negative axial velocity)']);
disp(['to   ' baseFileNameVelChordPosi '**.tif (positive chordal velocity)']);
disp(['to   ' baseFileNameVelChordNega '**.tif (negative chordal velocity)']);
disp(['to   ' baseFileNameVelOrbitPosi '**.tif (positive orbital velocity)']);
disp(['to   ' baseFileNameVelOrbitNega '**.tif (negative orbital velocity)']);
fprintf('tpStart= %d,  tpEnd= %d\n',tpStart,tpEnd);
fprintf('thImage= %f,  thCA= %f,  thCTip= %f,  thTrack= %f\n',thImage,thCA,thCTip,thTrack);
fprintf('scaleVel= %f\n',scaleVel);


% Read image size from the first image
firstFileNameImage=[baseFileNameImage num2str(tpStart) '.mat'];
firstImg=ParLoad(firstFileNameImage);
size3D=size(firstImg.img);
nX=size3D(2);
nY=size3D(1);
nZ=size3D(3);
fprintf('image size: nX= %d, nY= %d, nZ= %d\n',nX,nY,nZ);
% Grid data
[Xgrid,Ygrid,Zgrid]=meshgrid(0:xPitch:xPitch*(nX-1),0:yPitch:yPitch*(nY-1),0:zPitch:zPitch*(nZ-1));


% Delete all existing binary files
fclose('all');
allFileNameVelMag=[baseFileNameVelMag '*.tif'];
disp(['Deleting ' allFileNameVelMag '...']);
delete(allFileNameVelMag);
allFileNameVelAxialPosi=[baseFileNameVelAxialPosi '*.tif'];
disp(['Deleting ' allFileNameVelAxialPosi '...']);
delete(allFileNameVelAxialPosi);
allFileNameVelAxialNega=[baseFileNameVelAxialNega '*.tif'];
disp(['Deleting ' allFileNameVelAxialNega '...']);
delete(allFileNameVelAxialNega);
allFileNameVelChordPosi=[baseFileNameVelChordPosi '*.tif'];
disp(['Deleting ' allFileNameVelChordPosi '...']);
delete(allFileNameVelChordPosi);
allFileNameVelChordNega=[baseFileNameVelChordNega '*.tif'];
disp(['Deleting ' allFileNameVelChordNega '...']);
delete(allFileNameVelChordNega);
allFileNameVelOrbitPosi=[baseFileNameVelOrbitPosi '*.tif'];
disp(['Deleting ' allFileNameVelOrbitPosi '...']);
delete(allFileNameVelOrbitPosi);
allFileNameVelOrbitNega=[baseFileNameVelOrbitNega '*.tif'];
disp(['Deleting ' allFileNameVelOrbitNega '...']);
delete(allFileNameVelOrbitNega);


% Create parallel pool
parpool(nPool);
parfor tp=tpStart:tpEnd
    % Set input and output files
	fileNameImage=[baseFileNameImage num2str(tp) '.mat'];
    fileNameVelC=[baseFileNameVelC num2str(tp) '.mat'];
    fileNameOri=[baseFileNameOri num2str(tp) '.mat'];
    fileNameTrack=[baseFileNameTrack num2str(tp) '.mat'];
    fileNameVelMag=[baseFileNameVelMag num2str(tp) '.tif'];
    fileNameVelAxialPosi=[baseFileNameVelAxialPosi num2str(tp) '.tif'];
    fileNameVelAxialNega=[baseFileNameVelAxialNega num2str(tp) '.tif'];
    fileNameVelChordPosi=[baseFileNameVelChordPosi num2str(tp) '.tif'];
    fileNameVelChordNega=[baseFileNameVelChordNega num2str(tp) '.tif'];
    fileNameVelOrbitPosi=[baseFileNameVelOrbitPosi num2str(tp) '.tif'];
    fileNameVelOrbitNega=[baseFileNameVelOrbitNega num2str(tp) '.tif'];
   
    % Read image data
    disp(['Reading image from      ' fileNameImage]);   
    imgCurr=ParLoad(fileNameImage);
    imgCurr=imgCurr.img;
    imgCurr=(imgCurr>0).*imgCurr;
    
    % Read central velocity vc(x,y,z,t)
    disp(['Reading central velocity from ' fileNameVelC]);
    velC=ParLoad(fileNameVelC);
    % Read orientation and certainty
    disp(['Reading orientation from      ' fileNameOri]);
    ori=ParLoad(fileNameOri);
    % Read track data
    disp(['Reading track data from      ' fileNameTrack]);
    track=ParLoad(fileNameTrack);
    
    % Chord vector from basal point to current point
    chordVecctor=cat(4,Xgrid-track.xTrack,Ygrid-track.yTrack,Zgrid-track.zTrack);
    [chordNorm,eChordVector]=NormalizeVector3D(chordVecctor);
    % binormal vector (eOrbit) = direction at the tracked basal point
    eOrbitX=interp3(Xgrid,Ygrid,Zgrid,ori.oriX,track.xTrack,track.yTrack,track.zTrack,'linear');
    eOrbitY=interp3(Xgrid,Ygrid,Zgrid,ori.oriY,track.xTrack,track.yTrack,track.zTrack,'linear');
    eOrbitZ=interp3(Xgrid,Ygrid,Zgrid,ori.oriZ,track.xTrack,track.yTrack,track.zTrack,'linear');
    eOrbitVector=cat(4,eOrbitX,eOrbitY,eOrbitZ);
    [eOrbitNorm,eOrbitVector]=NormalizeVector3D(eOrbitVector);
    [eOrbitNorm,dummy]=NormalizeVector3D(eOrbitVector);

    % Set mask
    mask=(imgCurr>thImage).*(ori.cA>thCA).*(ori.cTip>thCTip).*(track.flagTrack>thTrack);
    maskOrbit=mask.*(eOrbitNorm~=0);
    
    % Thresholding
    velC.u=mask.*velC.u;
    velC.v=mask.*velC.v;
    velC.w=mask.*velC.w;
    ori.oriX=mask.*ori.oriX;
    ori.oriY=mask.*ori.oriY;
    ori.oriZ=mask.*ori.oriZ;

    % Decompose vector data into scalar data
    oriVector=cat(4,ori.oriX,ori.oriY,ori.oriZ);
    vVector=cat(4,velC.u,velC.v,velC.w);
    [velMag,eTCVector]=NormalizeVector3D(vVector);
    velAxial=dot(vVector,oriVector,4);
    velChord=dot(vVector,eChordVector,4);
    velOrbit=dot(vVector,eOrbitVector,4);
    velOrbit=maskOrbit.*velOrbit;
    
    % Create images
    velMagImg=uint8(velMag*scaleVel);
    velAxialPosiImg=uint8((velAxial>0).*velAxial*scaleVel);
    velAxialNegaImg=uint8(-(velAxial<0).*velAxial*scaleVel);
    velChordPosiImg=uint8((velChord>0).*velChord*scaleVel);
    velChordNegaImg=uint8(-(velChord<0).*velChord*scaleVel);
    velOrbitPosiImg=uint8((velOrbit>0).*velOrbit*scaleVel);
    velOrbitNegaImg=uint8(-(velOrbit<0).*velOrbit*scaleVel);

    % Write images
    disp(['Writing images to   ' fileNameVelMag ' etc...']);
    for z=1:nZ
        imwrite(velMagImg(:,:,z),fileNameVelMag,'tif','Compression','lzw','WriteMode','append');
        imwrite(velAxialPosiImg(:,:,z),fileNameVelAxialPosi,'tif','Compression','lzw','WriteMode','append');
        imwrite(velAxialNegaImg(:,:,z),fileNameVelAxialNega,'tif','Compression','lzw','WriteMode','append');
        imwrite(velChordPosiImg(:,:,z),fileNameVelChordPosi,'tif','Compression','lzw','WriteMode','append');
        imwrite(velChordNegaImg(:,:,z),fileNameVelChordNega,'tif','Compression','lzw','WriteMode','append');
        imwrite(velOrbitPosiImg(:,:,z),fileNameVelOrbitPosi,'tif','Compression','lzw','WriteMode','append');
        imwrite(velOrbitNegaImg(:,:,z),fileNameVelOrbitNega,'tif','Compression','lzw','WriteMode','append');
    end
    
end

% Shut down parallel pool
delete(gcp('nocreate'));

fprintf('*** Finishing ''CreateVelocityImageFiber3D'' ***\n');
DispDateTime;
tElapsed=toc(tStart);
fprintf('Total elapsed time = %.f sec   nTp = %d   time per tp = %.f sec\n\n',tElapsed,tpEnd-tpStart+1,tElapsed/(tpEnd-tpStart+1));

end
