# Supplementary material for: Revealing chiral cell motility by 3D Riesz transform-differential interference contrast microscopy and computational kinematic analysis
Source: Nat Commun. 2017 Dec 19;8:2194. doi: 10.1038/s41467-017-02193-w (PMC5736583; doi:10.1038/s41467-017-02193-w)
Supplement: Supplementary file 20 — Supplementary Software 4 [file 41467_2017_2193_MOESM20_ESM.zip › CodeMotion/DataListOmega2D.m]

function DataListOmega2D(baseFileNameStr,baseFileNameTrs,baseFileNameRot,baseFileNameData,tpStart,tpEnd,xPitch,yPitch,thImage,thVel,nPool)
%
% Create data list of 2D angular velocity without structural information
%
%
% Input:        Image I(x,y,t)
%               filename=baseFileNameStr+'RP_t'+timepoint+'.mat'
%
%               central velocity
%               filename=baseFileNameTrs+'VLC_t'+timepoint+'.mat'
%               (velC.u, velC.v)
%
%               angular velocity (scalar)
%               filename=baseFileNameRot+'OMG_t'+timepoint+'.mat'
%               (omega.omega)
%
% tpStart:      start timepoint
% tpEnd:        end timepoint
% xPitch:       image pitch along X-axis (nm/pixel)
% yPitch:       image pitch along Y-axis (nm/pixel)
% thImage:      masking threshold of image intensity
% thVel:        masking threshold of velocity
% nPool:        poolsize for parallel pool
%
% Output:       angular velocity (scalar)
%               filename=baseFileNameData+'OMGSDAT_t'+suffixTp
%               curvature
%               filename=baseFileNameData+'CRVDAT_t'+suffixTp
%


% Scale factor for angluar velocity (conversion from rad/s to deg/s)
FACTORRADTODEG=180/pi;

fprintf('\n\n*** Starting ''DataListOmega2D'' ***\n');
fprintf('*** Create data list of 2D angular velocity ***\n');
DispDateTime;
tStart=tic;

% Input and output filenames
baseFileNameImage=[baseFileNameStr 'RP_t'];
baseFileNameVelC=[baseFileNameTrs 'VLC_t'];
baseFileNameOmega=[baseFileNameRot 'OMG_t'];

suffixTp=[num2str(tpStart) '-' num2str(tpEnd) 'thI' num2str(thImage) 'V' num2str(thVel)];
fileNameOmegaScalar=[baseFileNameData 'OMGSDAT_t' suffixTp];
fileNameCurv=[baseFileNameData 'CRVDAT_t' suffixTp];

disp(['from ' baseFileNameImage '**.mat (intensity)']);
disp(['from ' baseFileNameVelC '**.mat (central velocity)']);
disp(['from ' baseFileNameOmega '**.mat (angular velocity)']);
disp(['to   ' fileNameOmegaScalar '**.mat (scalar angular velocity)']);
disp(['to   ' fileNameCurv '**.mat (curvature)']);
fprintf('tpStart= %d,  tpEnd= %d\n',tpStart,tpEnd);
fprintf('thImage= %f,  thVel= %f\n',thImage,thVel);


% Read image size from the first image
firstFileNameImage=[baseFileNameImage num2str(tpStart) '.mat'];
firstImg=ParLoad(firstFileNameImage);
size2D=size(firstImg.img);
nX=size2D(2);
nY=size2D(1);
fprintf('image size: nX= %d, nY= %d\n',nX,nY);
disp(['image width  (X) = ' num2str(nX) ' pixels,  Xpitch = ' num2str(xPitch) ' nm,  real width = ' num2str(xPitch*nX) ' nm']);
disp(['image height (Y) = ' num2str(nY) ' pixels,  Ypitch = ' num2str(yPitch) ' nm,  real height= ' num2str(yPitch*nY) ' nm']);


% Set data vectors
dataOmegaScalar=[];
dataCurv=[];

% Main loop
% Create parallel pool
parpool(nPool);
parfor tp=tpStart:tpEnd
    % Set input and output files
    fileNameImage=[baseFileNameImage num2str(tp) '.mat'];
    fileNameVelC=[baseFileNameVelC num2str(tp) '.mat'];
    fileNameOmega=[baseFileNameOmega num2str(tp) '.mat'];
   
    disp(['Reading image from      ' fileNameImage]);   
    % Read image data
    imgCurr=ParLoad(fileNameImage);
    imgCurr=imgCurr.img;
    mask=(imgCurr>0);
    imgCurr=mask.*imgCurr;

    % Read central velocity vc(x,y,z,t)
    disp(['Reading central velocity from ' fileNameVelC]);
    velC=ParLoad(fileNameVelC);
    velCVector=cat(3,velC.u,velC.v);
    % Norm and tangential unit vector
    [velCNorm,eTCVector]=NormalizeVector2D(velCVector);
                
    % Read and scale angular velocity
    disp(['Reading angular velocity from ' fileNameOmega]);
    omega=ParLoad(fileNameOmega);
    omegaScalar=FACTORRADTODEG*omega.omega;     % from rad/s to deg/s
    % Curvature k=w/|v| (1/nm)
    curv=omega.omega./velCNorm;                 % (rad/s)/(nm/s)
    curv(~isfinite(curv))=0;                    % if |v|=0, k=0

    % Set mask
    mask=(imgCurr>thImage).*(velCNorm>thVel);
    
    % Thresholding
    omegaScalar=mask.*omegaScalar;
    curv=mask.*curv;
    
    
    % Convert from 2DT matrix to 1D list
    dataOmegaScalar=[dataOmegaScalar VectorizeMatrixDataWithMask(double(omegaScalar),mask)];
    dataCurv=[dataCurv VectorizeMatrixDataWithMask(double(curv),mask)];
    
end

% Shut down parallel pool
delete(gcp('nocreate'));


% Save data list
disp(['Saving data list to   ' fileNameOmegaScalar ' etc...']);
save(fileNameOmegaScalar,'dataOmegaScalar');
save(fileNameCurv,'dataCurv');

% Clear data list
clear dataOmegaScalar;
clear dataCurv;

fprintf('*** Finishing ''DataListOmega2D'' ***\n');
DispDateTime;
tElapsed=toc(tStart);
fprintf('Total elapsed time = %.f sec   nTp = %d   time per tp = %.f sec\n\n',tElapsed,tpEnd-tpStart+1,tElapsed/(tpEnd-tpStart+1));

end
