# Supplementary material for: Revealing chiral cell motility by 3D Riesz transform-differential interference contrast microscopy and computational kinematic analysis
Source: Nat Commun. 2017 Dec 19;8:2194. doi: 10.1038/s41467-017-02193-w (PMC5736583; doi:10.1038/s41467-017-02193-w)
Supplement: Supplementary file 20 — Supplementary Software 4 [file 41467_2017_2193_MOESM20_ESM.zip › CodeMotion/DataListVelocity2D.m]

function DataListVelocity2D(baseFileNameStr,baseFileNameTrs,baseFileNameData,tpStart,tpEnd,xPitch,yPitch,thImage,nPool)
%
% Create data list of 2D velocity without structural information
%
% Input:        Image I(x,y,t)
%               filename=baseFileNameStr+'RP_t'+timepoint+'.mat'
%
%               central velocity
%               filename=baseFileNameTrs+'VLC_t'+timepoint+'.mat'
%               (velC.u, velC.v)
%
% tpStart:      start timepoint
% tpEnd:        end timepoint
% xPitch:       image pitch along X-axis (nm/pixel)
% yPitch:       image pitch along Y-axis (nm/pixel)
% thImage:      masking threshold of image intensity
% nPool:        poolsize for parallel pool
%
% Output:       magnitude of velocity
%               filename=baseFileNameData+'VLCMDAT_t'+suffixTp
%
%


fprintf('\n\n*** Starting ''DataListVelocity2D'' ***\n');
fprintf('*** Create data list of 2D velocity ***\n');
DispDateTime;
tStart=tic;

% Input and output filenames
baseFileNameImage=[baseFileNameStr 'RP_t'];
baseFileNameVelC=[baseFileNameTrs 'VLC_t'];

suffixTp=[num2str(tpStart) '-' num2str(tpEnd) 'thI' num2str(thImage)];
fileNameVelMag=[baseFileNameData 'VLCMDAT_t' suffixTp];

disp(['from ' baseFileNameImage '**.mat (intensity)']);
disp(['from ' baseFileNameVelC '**.mat (central velocity)']);
disp(['to   ' fileNameVelMag '**.mat (magnitude of velocity)']);
fprintf('tpStart= %d,  tpEnd= %d\n',tpStart,tpEnd);
fprintf('thImage= %f\n',thImage);


% Read image size from the first image
firstFileNameImage=[baseFileNameImage num2str(tpStart) '.mat'];
firstImg=ParLoad(firstFileNameImage);
size2D=size(firstImg.img);
nX=size2D(2);
nY=size2D(1);
fprintf('image size: nX= %d, nY= %d\n',nX,nY);
disp(['image width  (X) = ' num2str(nX) ' pixels,  Xpitch = ' num2str(xPitch) ' nm,  real width = ' num2str(xPitch*nX) ' nm']);
disp(['image height (Y) = ' num2str(nY) ' pixels,  Ypitch = ' num2str(yPitch) ' nm,  real height= ' num2str(yPitch*nY) ' nm']);

% Set data vectors
dataVelMag=[];

% Main loop
% Create parallel pool
parpool(nPool);
parfor tp=tpStart:tpEnd
    % Set input and output files
	fileNameImage=[baseFileNameImage num2str(tp) '.mat'];
    fileNameVelC=[baseFileNameVelC num2str(tp) '.mat'];
   
    disp(['Reading image from      ' fileNameImage]);   
    % Read image data
    imgCurr=ParLoad(fileNameImage);
    imgCurr=imgCurr.img;
    mask=(imgCurr>0);
    imgCurr=mask.*imgCurr;

    % Read central velocity vc(x,y,z,t)
    disp(['Reading central velocity from ' fileNameVelC]);
    velC=ParLoad(fileNameVelC);

    % Set mask
    mask=(imgCurr>thImage);
    
    % Thresholding
    velC.u=mask.*velC.u;
    velC.v=mask.*velC.v;

    % Decompose vector data into scalar data
    vVector=cat(3,velC.u,velC.v);
    [velMag,eTCVector]=NormalizeVector2D(vVector);
    
    % Convert from 2DT matrix to 1D list
    dataVelMag=[dataVelMag VectorizeMatrixDataWithMask(double(velMag),mask)];
    
end

% Shut down parallel pool
delete(gcp('nocreate'));


% Save data list
disp(['Saving data to   ' fileNameVelMag ' etc...']);
save(fileNameVelMag,'dataVelMag');

% Clear data list
clear dataVelMag;

fprintf('*** Finishing ''DataListVelocity2D'' ***\n');
DispDateTime;
tElapsed=toc(tStart);
fprintf('Total elapsed time = %.f sec   nTp = %d   time per tp = %.f sec\n\n',tElapsed,tpEnd-tpStart+1,tElapsed/(tpEnd-tpStart+1));

end
