# Supplementary material for: Revealing chiral cell motility by 3D Riesz transform-differential interference contrast microscopy and computational kinematic analysis
Source: Nat Commun. 2017 Dec 19;8:2194. doi: 10.1038/s41467-017-02193-w (PMC5736583; doi:10.1038/s41467-017-02193-w)
Supplement: Supplementary file 20 — Supplementary Software 4 [file 41467_2017_2193_MOESM20_ESM.zip › CodeMotion/DataListVelocityCell3D.m]

function DataListVelocityCell3D(baseFileNameStr,baseFileNameTrs,baseFileNameData,tpStart,tpEnd,xPitch,yPitch,zPitch,thImage,thCA,thCTip,thCEdge,nPool)
%
% Create data list of 3D cell velocity along various directions
%   direction:  local axis (direction at the current position)
%               radial axis (direction from the centroid to the current position) 
%
%
% Input:        Image I(x,y,z,t)
%               filename=baseFileNameStr+'RP_t'+timepoint+'.mat'
%
%               central velocity
%               filename=baseFileNameTrs+'VLC_t'+timepoint+'.mat'
%               (velC.u, velC.v, velC.w)
%
%               local orientation and structure index
%               filename=baseFileNameStr+'ORI_t'+timepoint+'.mat'
%               (ori.oriX, ori.oriY, ori.oriZ, ori.CA, ori.CTip, ori.cEdge)
%
%               coordinates of intensity-weighted centroid
%               filename=baseFileNameStr+'CNT_t'+timepoint+'.mat'
%
% tpStart:      start timepoint
% tpEnd:        end timepoint
% xPitch:       image pitch along X-axis (nm/pixel)
% yPitch:       image pitch along Y-axis (nm/pixel)
% zPitch:       image pitch along Z-axis (nm/pixel)
% thImage:      masking threshold of image intensity
% thCA:         masking threshold of certainty of anisotropy
% thCTip:       masking threshold of certainty of tip
% thCEdge:      masking threshold of certainty of distal edge
% nPool:        poolsize for parallel pool
%
% Output:       magnitude of velocity
%               filename=baseFileNameData+'VLCMDAT_t'+suffixTp
%               local axial velocity
%               filename=baseFileNameData+'VLCAXDAT_t'+suffixTp
%               radial velocity
%               filename=baseFileNameData+'VLCRDDAT_t'+suffixTp
%
%


fprintf('\n\n*** Starting ''DataListVelocityCell3D'' ***\n');
fprintf('*** Create data list of cell velocity ***\n');
DispDateTime;
tStart=tic;

% Input and output filenames
baseFileNameImage=[baseFileNameStr 'RP_t'];
baseFileNameVelC=[baseFileNameTrs 'VLC_t'];
baseFileNameOri=[baseFileNameStr 'ORI_t'];
baseFileNameCentroid=[baseFileNameStr 'CNT_t'];

suffixTp=[num2str(tpStart) '-' num2str(tpEnd) 'thI' num2str(thImage) 'CA' num2str(thCA*100) 'CT' num2str(thCTip*100) 'CE' num2str(thCEdge*100)];
fileNameVelMag=[baseFileNameData 'VLCMDAT_t' suffixTp];
fileNameVelAxial=[baseFileNameData 'VLCAXDAT_t' suffixTp];
fileNameVelRadial=[baseFileNameData 'VLCRDDAT_t' suffixTp];

disp(['from ' baseFileNameImage '**.mat (intensity)']);
disp(['from ' baseFileNameVelC '**.mat (central velocity)']);
disp(['from ' baseFileNameOri '**.mat (local orientation)']);
disp(['from ' baseFileNameCentroid '**.mat (weighted centroid)']);
disp(['to   ' fileNameVelMag '**.mat (magnitude of velocity)']);
disp(['to   ' fileNameVelAxial '**.mat (local axial velocity)']);
disp(['to   ' fileNameVelRadial '**.mat (radial velocity)']);
fprintf('tpStart= %d,  tpEnd= %d\n',tpStart,tpEnd);
fprintf('thImage= %f,  thCA= %f,  thCTip= %f,  thCEdge= %f\n',thImage,thCA,thCTip,thCEdge);


% Read image size from the first image
firstFileNameImage=[baseFileNameImage num2str(tpStart) '.mat'];
firstImg=ParLoad(firstFileNameImage);
size3D=size(firstImg.img);
nX=size3D(2);
nY=size3D(1);
nZ=size3D(3);
fprintf('image size: nX= %d, nY= %d, nZ= %d\n',nX,nY,nZ);
disp(['image width  (X) = ' num2str(nX) ' pixels,  Xpitch = ' num2str(xPitch) ' nm,  real width = ' num2str(xPitch*nX) ' nm']);
disp(['image height (Y) = ' num2str(nY) ' pixels,  Ypitch = ' num2str(yPitch) ' nm,  real height= ' num2str(yPitch*nY) ' nm']);
disp(['image depth  (Z) = ' num2str(nZ) ' pixels,  Zpitch = ' num2str(zPitch) ' nm,  real depth = ' num2str(zPitch*nZ) ' nm']);
% Grid data
[Xgrid,Ygrid,Zgrid]=meshgrid(0:xPitch:xPitch*(nX-1),0:yPitch:yPitch*(nY-1),0:zPitch:zPitch*(nZ-1));

% Set data vectors
dataVelMag=[];
dataVelAxial=[];
dataVelRadial=[];

% Main loop
% Create parallel pool
parpool(nPool);
parfor tp=tpStart:tpEnd
    % Set input and output files
	fileNameImage=[baseFileNameImage num2str(tp) '.mat'];
    fileNameVelC=[baseFileNameVelC num2str(tp) '.mat'];
    fileNameOri=[baseFileNameOri num2str(tp) '.mat'];
    fileNameCentroid=[baseFileNameCentroid num2str(tp) '.mat'];
   
    disp(['Reading image from      ' fileNameImage]);   
    % Read image data
    imgCurr=ParLoad(fileNameImage);
    imgCurr=imgCurr.img;
    mask=(imgCurr>0);
    imgCurr=mask.*imgCurr;

    % Read central velocity vc(x,y,z,t)
    disp(['Reading central velocity from ' fileNameVelC]);
    velC=ParLoad(fileNameVelC);
    % Read orientation and certainty
    disp(['Reading orientation from      ' fileNameOri]);
    ori=ParLoad(fileNameOri);
    % Read centroid data and convert them to real coordinates
    disp(['Reading centroid data from      ' fileNameCentroid]);
    centroid=ParLoad(fileNameCentroid);
    xG=xPitch*(centroid.xCentroid-1);
    yG=yPitch*(centroid.yCentroid-1);
    zG=zPitch*(centroid.zCentroid-1);

    % position vector, radial axis and distance from centroid to current point
    positionVecctor=cat(4,Xgrid-xG,Ygrid-yG,Zgrid-zG);
    [distance,eRadialVector]=NormalizeVector3D(positionVecctor);

    % Set mask
    mask=(imgCurr>thImage).*(ori.cA>thCA).*(ori.cTip>thCTip).*(ori.cEdge>thCEdge);
    
    % Thresholding
    velC.u=mask.*velC.u;
    velC.v=mask.*velC.v;
    velC.w=mask.*velC.w;
    ori.oriX=mask.*ori.oriX;
    ori.oriY=mask.*ori.oriY;
    ori.oriZ=mask.*ori.oriZ;

    % Decompose vector data into scalar data
    oriVector=cat(4,ori.oriX,ori.oriY,ori.oriZ);
    vVector=cat(4,velC.u,velC.v,velC.w);
    [velMag,eTCVector]=NormalizeVector3D(vVector);
    velAxial=dot(vVector,oriVector,4);
    velRadial=dot(vVector,eRadialVector,4);
    
    % Convert from 4D matrix to 1D list
    dataVelMag=[dataVelMag VectorizeMatrixDataWithMask(double(velMag),mask)];
    dataVelAxial=[dataVelAxial VectorizeMatrixDataWithMask(double(velAxial),mask)];
    dataVelRadial=[dataVelRadial VectorizeMatrixDataWithMask(double(velRadial),mask)];
    
end

% Shut down parallel pool
delete(gcp('nocreate'));


% Save data list
disp(['Saving data to   ' fileNameVelMag ' etc...']);
save(fileNameVelMag,'dataVelMag');
save(fileNameVelAxial,'dataVelAxial');
save(fileNameVelRadial,'dataVelRadial');

% Clear data list
clear dataVelMag;
clear dataVelAxial;
clear dataVelRadial;

fprintf('*** Finishing ''DataListVelocityCell3D'' ***\n');
DispDateTime;
tElapsed=toc(tStart);
fprintf('Total elapsed time = %.f sec   nTp = %d   time per tp = %.f sec\n\n',tElapsed,tpEnd-tpStart+1,tElapsed/(tpEnd-tpStart+1));

end
