# Supplementary material for: Revealing chiral cell motility by 3D Riesz transform-differential interference contrast microscopy and computational kinematic analysis
Source: Nat Commun. 2017 Dec 19;8:2194. doi: 10.1038/s41467-017-02193-w (PMC5736583; doi:10.1038/s41467-017-02193-w)
Supplement: Supplementary file 20 — Supplementary Software 4 [file 41467_2017_2193_MOESM20_ESM.zip › CodeMotion/DeleteListOmegaCell3D.m]

function DeleteListOmegaCell3D(baseFileNameData,tpStart,tpEnd,thImage,thVel,thCA,thCTip,thCEdge)
%
% Delete data list of 3D cell angular velocity
%
%
% baseFileNameRot:
% tpStart:      start timepoint
% tpEnd:        end timepoint
% thImage:      masking threshold of image intensity
% thVel:        masking threshold of velocity
% thCA:         masking threshold of certainty of anisotropy
% thCTip:       masking threshold of certainty of tip
% thCEdge:      masking threshold of certainty of distal edge
%
% Data list:    filename=baseFileNameData+'OMGMDAT_t'+suffixTp
%               axial total angular velocity
%               filename=baseFileNameData+'OMGAXDAT_t'+suffixTp
%               radial total angular velocity
%               filename=baseFileNameData+'OMGRDDAT_t'+suffixTp
%


fprintf('\n\n*** Starting ''DeleteListOmegaCell3D'' ***\n');
fprintf('*** Delete data list of cell angular velocity ***\n');

% filenames

suffixTp=[num2str(tpStart) '-' num2str(tpEnd) 'thI' num2str(thImage) 'V' num2str(thVel) 'CA' num2str(thCA*100) 'CT' num2str(thCTip*100) 'CE' num2str(thCEdge*100)];
fileNameOmegaMag=[baseFileNameData 'OMGMDAT_t' suffixTp];
fileNameOmegaAxial=[baseFileNameData 'OMGAXDAT_t' suffixTp];
fileNameOmegaRadial=[baseFileNameData 'OMGRDDAT_t' suffixTp];

% Delete data list
disp(['Deleting   ' fileNameOmegaMag ' (magnitude of angular velocity)']);
delete([fileNameOmegaMag '.mat']);
disp(['Deleting   ' fileNameOmegaAxial ' (axial angular velocity)']);
delete([fileNameOmegaAxial '.mat']);
disp(['Deleting   ' fileNameOmegaRadial ' (radial angular velocity)']);
delete([fileNameOmegaRadial '.mat']);


fprintf('*** Finishing ''DeleteListOmegaCell3D'' ***\n');

end
