# Supplementary material for: Revealing chiral cell motility by 3D Riesz transform-differential interference contrast microscopy and computational kinematic analysis
Source: Nat Commun. 2017 Dec 19;8:2194. doi: 10.1038/s41467-017-02193-w (PMC5736583; doi:10.1038/s41467-017-02193-w)
Supplement: Supplementary file 20 — Supplementary Software 4 [file 41467_2017_2193_MOESM20_ESM.zip › CodeMotion/DeleteListOmegaFiber3D.m]

function DeleteListOmegaFiber3D(baseFileNameData,tpStart,tpEnd,thImage,thVel,thCA,thCTip,thTrack)
%
% Delete data list of 3D fiber angular velocity
%
%
% baseFileNameData:
% tpStart:      start timepoint
% tpEnd:        end timepoint
% thImage:      masking threshold of image intensity
% thVel:        masking threshold of velocity
% thCA:         masking threshold of certainty of anisotropy
% thCTip:       masking threshold of certainty of tip
% thTrack:      masking threshold of track flag
%
% Data list:    magnitude of total angular velocity
%               filename=baseFileNameData+'OMGMDAT_t'+suffixTp
%               axial total angular velocity
%               filename=baseFileNameData+'OMGAXDAT_t'+suffixTp
%               chordal total angular velocity
%               filename=baseFileNameData+'OMGCHDAT_t'+suffixTp
%               orbital total angular velocity
%               filename=baseFileNameData+'OMGORDAT_t'+suffixTp
%               helical angular velocity
%               filename=baseFileNameData+'OMGHEDAT_t'+suffixTp%
%               extensive helical angular velocity
%               filename=baseFileNameData+'OMGEHDAT_t'+suffixTp
%               retractive helical angular velocity
%               filename=baseFileNameData+'OMGRHDAT_t'+suffixTp
%


fprintf('\n\n*** Starting ''DeleteListOmegaFiber3D'' ***\n');
fprintf('*** Delete data list of fiber angular velocity ***\n');

% filenames

suffixTp=[num2str(tpStart) '-' num2str(tpEnd) 'thI' num2str(thImage) 'V' num2str(thVel) 'CA' num2str(thCA*100) 'CT' num2str(thCTip*100) 'T' num2str(thTrack)];
fileNameOmegaMag=[baseFileNameData 'OMGMDAT_t' suffixTp];
fileNameOmegaAxial=[baseFileNameData 'OMGAXDAT_t' suffixTp];
fileNameOmegaChord=[baseFileNameData 'OMGCHDAT_t' suffixTp];
fileNameOmegaOrbit=[baseFileNameData 'OMGORDAT_t' suffixTp];
fileNameOmegaHelix=[baseFileNameData 'OMGHEDAT_t' suffixTp];
fileNameOmegaHelixExt=[baseFileNameData 'OMGEHDAT_t' suffixTp];
fileNameOmegaHelixRet=[baseFileNameData 'OMGRHDAT_t' suffixTp];

% Delete data list
disp(['Deleting   ' fileNameOmegaMag ' (magnitude of angular velocity)']);
delete([fileNameOmegaMag '.mat']);
disp(['Deleting   ' fileNameOmegaAxial ' (axial angular velocity)']);
delete([fileNameOmegaAxial '.mat']);
disp(['Deleting   ' fileNameOmegaChord ' (chordal angular velocity)']);
delete([fileNameOmegaChord '.mat']);
disp(['Deleting   ' fileNameOmegaOrbit ' (orbital angular velocity)']);
delete([fileNameOmegaOrbit '.mat']);
disp(['Deleting   ' fileNameOmegaHelix ' (helical angular velocity)']);
delete([fileNameOmegaHelix '.mat']);
disp(['Deleting   ' fileNameOmegaHelixExt ' (extensive helical angular velocity)']);
delete([fileNameOmegaHelixExt '.mat']);
disp(['Deleting   ' fileNameOmegaHelixRet ' (retractive helical angular velocity)']);
delete([fileNameOmegaHelixRet '.mat']);


fprintf('*** Finishing ''DeleteListOmegaFiber3D'' ***\n');

end
