# Supplementary material for: Revealing chiral cell motility by 3D Riesz transform-differential interference contrast microscopy and computational kinematic analysis
Source: Nat Commun. 2017 Dec 19;8:2194. doi: 10.1038/s41467-017-02193-w (PMC5736583; doi:10.1038/s41467-017-02193-w)
Supplement: Supplementary file 20 — Supplementary Software 4 [file 41467_2017_2193_MOESM20_ESM.zip › CodeMotion/DeleteListVelocity2D.m]

function DeleteListVelocity2D(baseFileNameData,tpStart,tpEnd,thImage)
%
% Delate data list of 2D velocity without structural information
%
%
% baseFileNameData:
% tpStart:      start timepoint
% tpEnd:        end timepoint
% thImage:      masking threshold of image intensity
%
% Data list:    magnitude of velocity
%               filename=baseFileNameData+'VLCMDAT_t'+suffixTp
%
%


fprintf('\n\n*** Starting ''DeleteListVelocity2D'' ***\n');
fprintf('*** Delete data list of 2D velocity ***\n');

% filenames

suffixTp=[num2str(tpStart) '-' num2str(tpEnd) 'thI' num2str(thImage)];
fileNameVelMag=[baseFileNameData 'VLCMDAT_t' suffixTp];

% Delete data list
disp(['Deleting   ' fileNameVelMag ' (magnitude of velocity)']);
delete([fileNameVelMag '.mat']);


fprintf('*** Finishing ''DeleteListVelocity2D'' ***\n');

end
