# Supplementary material for: Revealing chiral cell motility by 3D Riesz transform-differential interference contrast microscopy and computational kinematic analysis
Source: Nat Commun. 2017 Dec 19;8:2194. doi: 10.1038/s41467-017-02193-w (PMC5736583; doi:10.1038/s41467-017-02193-w)
Supplement: Supplementary file 20 — Supplementary Software 4 [file 41467_2017_2193_MOESM20_ESM.zip › CodeMotion/DemoMotionDicty2D.m]

% Demo for motion analysis of Dictyostelium 2D time-lapse RT-DIC images
% with optical flow
%

% parameters
baseFileName='..\DataDicty2D\dicty2D1';
baseFileNameStr=baseFileName;
baseFileNameTrs=baseFileName;
baseFileNameRot=baseFileName;
baseFileNameData=baseFileName;
tpStart=22;
tpEnd=39;

xPitch=322.5;
yPitch=322.5;
dt=10;
alpha=100;
nIter=50;
factorOR=1.5;
maxLevel=5;
factorA=0.7;
factorN=4;

nPoolV=6;
nPoolCV=6;
nPoolW=6;

flagAnalyzeVel=1;
thImage=500;
thVel=50;
rangeVel=1000;
nPoolDV=6;

flagAnalyzeOmega=1;
rangeOmega=180/dt;
rangeCurv=0.01;
nPoolDW=6;

flagImageVel=1;
scaleVel=0.1;
nPoolIV=6;

flagImageOmega=1;
scaleOmega=10;
scaleCurv=100000;
nPoolIW=6;


Motion2D...
    (baseFileNameStr,baseFileNameTrs,baseFileNameRot,baseFileNameData,tpStart,tpEnd...
    ,xPitch,yPitch,dt,alpha,nIter,factorOR,maxLevel,factorA,factorN,nPoolV,nPoolCV...
    ,nPoolW...
    ,flagAnalyzeVel,thImage,thVel,rangeVel,nPoolDV...
    ,flagAnalyzeOmega,rangeOmega,rangeCurv,nPoolDW...
    ,flagImageVel,scaleVel,nPoolIV...
    ,flagImageOmega,scaleOmega,scaleCurv,nPoolIW...
    );
