# Supplementary material for: Revealing chiral cell motility by 3D Riesz transform-differential interference contrast microscopy and computational kinematic analysis
Source: Nat Commun. 2017 Dec 19;8:2194. doi: 10.1038/s41467-017-02193-w (PMC5736583; doi:10.1038/s41467-017-02193-w)
Supplement: Supplementary file 20 — Supplementary Software 4 [file 41467_2017_2193_MOESM20_ESM.zip › CodeMotion/HistOmega2D.m]

function [statOmegaScalar,statCurv]...
        =HistOmega2D(baseFileNameStr,baseFileNameData,tpStart,tpEnd,thImage,thVel,rangeOmega,stepOmega,colorOmega,rangeCurv,stepCurv,colorCurv)
%
% Create histogram of 2D angular velocity without structural information
%
%
% Input:        Image I(x,y,t)
%               filename=baseFileNameStr+'RP_t'+timepoint+'.mat'
%
% Data list:    filename=baseFileNameData+'OMGSDAT_t'+suffixTp
%               angular velocity (scalar)
%               filename=baseFileNameData+'CRVDAT_t'+suffixTp
%               curvature
%
% tpStart:      start timepoint
% tpEnd:        end timepoint
% thImage:      masking threshold of image intensity
% thVel:        masking threshold of velocity
% rangeOmega:   maximum value of omega for histogram
% stepOmega:    bin width for omega
% colorOmega:   color code for omega (name or [red,green,blue])
% rangeCurv:    maximum value of curvature for histogram
% stepCurv:     bin width for curvature
% colorCurv:    color code for curvature (name or [red,green,blue])
%
% Output:       histogram of angular velocity
%
%


fprintf('\n\n*** Starting ''HistOmega2D'' ***\n');
fprintf('*** Create histogram of 2D angular velocity ***\n');
DispDateTime;
tStart=tic;

% Input and output filenames
baseFileNameImage=[baseFileNameStr 'RP_t'];
suffixTp=[num2str(tpStart) '-' num2str(tpEnd) 'thI' num2str(thImage) 'V' num2str(thVel)];
fileNameOmegaScalar=[baseFileNameData 'OMGSDAT_t' suffixTp];
fileNameCurv=[baseFileNameData 'CRVDAT_t' suffixTp];


disp(['from ' fileNameOmegaScalar '**.mat (angular velocity)']);
disp(['from ' fileNameCurv '**.mat (curvature)']);
fprintf('tpStart= %d,  tpEnd= %d\n',tpStart,tpEnd);
fprintf('thImage= %f,  thVel= %f\n',thImage,thVel);

% Read image size from the first image
firstFileNameImage=[baseFileNameImage num2str(tpStart) '.mat'];
firstImg=ParLoad(firstFileNameImage);
size2D=size(firstImg.img);
nX=size2D(2);
nY=size2D(1);
fprintf('image size: nX= %d, nY= %d\n',nX,nY);


% Load data
disp(['Loading data ...']);
load(fileNameOmegaScalar,'dataOmegaScalar');
load(fileNameCurv,'dataCurv');

    
% Draw Histogram with simple mode
nTP=tpEnd-tpStart+1;
ntotal=prod(size2D)*nTP;


statOmegaScalar=HistogramVectorizedDataSimple(dataOmegaScalar,fileNameOmegaScalar,-rangeOmega,rangeOmega,stepOmega,ntotal);
h=findobj(gca,'Type','patch'); set(h,'FaceColor',colorOmega);
savefig([fileNameOmegaScalar '.fig']);
statCurv=HistogramVectorizedDataSimple(dataCurv,fileNameCurv,-rangeCurv,rangeCurv,stepCurv,ntotal);
h=findobj(gca,'Type','patch'); set(h,'FaceColor',colorCurv);
savefig([fileNameCurv '.fig']);


% Clear data list
clear dataOmegaScalar;
clear dataCurv;


fprintf('*** Finishing ''HistOmega2D'' ***\n');
DispDateTime;
tElapsed=toc(tStart);
fprintf('Total elapsed time = %.f sec\n\n',tElapsed);

end
