# Supplementary material for: Revealing chiral cell motility by 3D Riesz transform-differential interference contrast microscopy and computational kinematic analysis
Source: Nat Commun. 2017 Dec 19;8:2194. doi: 10.1038/s41467-017-02193-w (PMC5736583; doi:10.1038/s41467-017-02193-w)
Supplement: Supplementary file 20 — Supplementary Software 4 [file 41467_2017_2193_MOESM20_ESM.zip › CodeMotion/HistOmegaCell3D.m]

function [statOmegaMag,statOmegaAxial,statOmegaRadial]...
        =HistOmegaCell3D(baseFileNameStr,baseFileNameData,tpStart,tpEnd,thImage,thVel,thCA,thCTip,thCEdge,rangeOmega,stepOmega,colorOmega)
%
% Create histogram of 3D cell angular velocity along various directions
%
%
% Input:        Image I(x,y,z,t)
%               filename=baseFileNameStr+'RP_t'+timepoint+'.mat'
%
% Data list:    filename=baseFileNameData+'OMGMDAT_t'+suffixTp
%               axial total angular velocity
%               filename=baseFileNameData+'OMGAXDAT_t'+suffixTp
%               radial total angular velocity
%               filename=baseFileNameData+'OMGRDDAT_t'+suffixTp
%
% tpStart:      start timepoint
% tpEnd:        end timepoint
% thImage:      masking threshold of image intensity
% thVel:        masking threshold of velocity
% thCA:         masking threshold of certainty of anisotropy
% thCTip:       masking threshold of certainty of tip
% thCEdge:      masking threshold of certainty of distal edge
% rangeOmega:   maximum value
% stepOmega:    bin width
% colorOmega:   colorOmega code (name or [red,green,blue])
%
% Output:       histogram of angular velocity
%
%


fprintf('\n\n*** Starting ''HistOmegaCell3D'' ***\n');
fprintf('*** Create histogram of cell angular velocity ***\n');
DispDateTime;
tStart=tic;

% Input and output filenames
baseFileNameImage=[baseFileNameStr 'RP_t'];
suffixTp=[num2str(tpStart) '-' num2str(tpEnd) 'thI' num2str(thImage) 'V' num2str(thVel) 'CA' num2str(thCA*100) 'CT' num2str(thCTip*100) 'CE' num2str(thCEdge*100)];
fileNameOmegaMag=[baseFileNameData 'OMGMDAT_t' suffixTp];
fileNameOmegaAxial=[baseFileNameData 'OMGAXDAT_t' suffixTp];
fileNameOmegaRadial=[baseFileNameData 'OMGRDDAT_t' suffixTp];


disp(['from ' fileNameOmegaMag '**.mat (magnitude of angular velocity)']);
disp(['from ' fileNameOmegaAxial '**.mat (axial angular velocity)']);
disp(['from ' fileNameOmegaRadial '**.mat (radial angular velocity)']);
fprintf('tpStart= %d,  tpEnd= %d\n',tpStart,tpEnd);
fprintf('thImage= %f,  thVel= %f,  thCA= %f,  thCTip= %f,  thCEdge= %f\n',thImage,thVel,thCA,thCTip,thCEdge);

% Read image size from the first image
firstFileNameImage=[baseFileNameImage num2str(tpStart) '.mat'];
firstImg=ParLoad(firstFileNameImage);
size3D=size(firstImg.img);
nX=size3D(2);
nY=size3D(1);
nZ=size3D(3);
fprintf('image size: nX= %d, nY= %d, nZ= %d\n',nX,nY,nZ);


% Load data
disp(['Loading data ...']);
load(fileNameOmegaMag,'dataOmegaMag');
load(fileNameOmegaAxial,'dataOmegaAxial');
load(fileNameOmegaRadial,'dataOmegaRadial');

    
% Draw Histogram with simple mode
nTP=tpEnd-tpStart+1;
ntotal=prod(size3D)*nTP;
margin=0;


statOmegaMag=HistogramVectorizedDataSimple(dataOmegaMag,fileNameOmegaMag,margin,rangeOmega,stepOmega,ntotal);
h=findobj(gca,'Type','patch'); set(h,'FaceColor',colorOmega);
savefig([fileNameOmegaMag '.fig']);
statOmegaAxial=HistogramVectorizedDataSimple(dataOmegaAxial,fileNameOmegaAxial,-rangeOmega,rangeOmega,stepOmega,ntotal);
h=findobj(gca,'Type','patch'); set(h,'FaceColor',colorOmega);
savefig([fileNameOmegaAxial '.fig']);
statOmegaRadial=HistogramVectorizedDataSimple(dataOmegaRadial,fileNameOmegaRadial,-rangeOmega,rangeOmega,stepOmega,ntotal);
h=findobj(gca,'Type','patch'); set(h,'FaceColor',colorOmega);
savefig([fileNameOmegaRadial '.fig']);


% Clear data list
clear dataOmegaMag;
clear dataOmegaAxial;
clear dataOmegaRadial;


fprintf('*** Finishing ''HistOmegaCell3D'' ***\n');
DispDateTime;
tElapsed=toc(tStart);
fprintf('Total elapsed time = %.f sec\n\n',tElapsed);

end
