# Supplementary material for: Revealing chiral cell motility by 3D Riesz transform-differential interference contrast microscopy and computational kinematic analysis
Source: Nat Commun. 2017 Dec 19;8:2194. doi: 10.1038/s41467-017-02193-w (PMC5736583; doi:10.1038/s41467-017-02193-w)
Supplement: Supplementary file 20 — Supplementary Software 4 [file 41467_2017_2193_MOESM20_ESM.zip › CodeMotion/HistVelocityCell3D.m]

function [statVelMag,statVelAxial,statVelRadial]...
    =HistVelocityCell3D(baseFileNameStr,baseFileNameData,tpStart,tpEnd,thImage,thCA,thCTip,thCEdge,rangeVel,stepVel,colorVel)
%
% Create histogram of 3D cell velocity along various directions
%
%
% Input:        Image I(x,y,z,t)
%               filename=baseFileNameStr+'RP_t'+timepoint+'.mat'
%
% Data list:    magnitude of velocity
%               filename=baseFileNameData+'VLCMDAT_t'+suffixTp
%               local axial velocity
%               filename=baseFileNameData+'VLCAXDAT_t'+suffixTp
%               radial velocity
%               filename=baseFileNameData+'VLCRDDAT_t'+suffixTp
%
% tpStart:      start timepoint
% tpEnd:        end timepoint
% thImage:      masking threshold of image intensity
% thCA:         masking threshold of certainty of anisotropy
% thCTip:       masking threshold of certainty of tip
% thCEdge:      masking threshold of certainty of distal edge
% rangeVel:     maximum value
% stepVel:      bin width
% colorVel:     colorVel code (name or [red,green,blue])
%
% Output:       histogram of velocity
%
%


fprintf('\n\n*** Starting ''HistVelocityCell3D'' ***\n');
fprintf('*** Create histogram of cell velocity ***\n');
DispDateTime;
tStart=tic;

% Input and output filenames
baseFileNameImage=[baseFileNameStr 'RP_t'];
suffixTp=[num2str(tpStart) '-' num2str(tpEnd) 'thI' num2str(thImage) 'CA' num2str(thCA*100) 'CT' num2str(thCTip*100) 'CE' num2str(thCEdge*100)];
fileNameVelMag=[baseFileNameData 'VLCMDAT_t' suffixTp];
fileNameVelAxial=[baseFileNameData 'VLCAXDAT_t' suffixTp];
fileNameVelRadial=[baseFileNameData 'VLCRDDAT_t' suffixTp];

disp(['from ' fileNameVelMag '**.mat (magnitude of velocity)']);
disp(['from ' fileNameVelAxial '**.mat (axial velocity)']);
disp(['from ' fileNameVelRadial '**.mat (radial velocity)']);
fprintf('tpStart= %d,  tpEnd= %d\n',tpStart,tpEnd);
fprintf('thImage= %f,  thCA= %f,  thCTip= %f,  thCEdge= %f\n',thImage,thCA,thCTip,thCEdge);


% Read image size from the first image
firstFileNameImage=[baseFileNameImage num2str(tpStart) '.mat'];
firstImg=ParLoad(firstFileNameImage);
size3D=size(firstImg.img);
nX=size3D(2);
nY=size3D(1);
nZ=size3D(3);
fprintf('image size: nX= %d, nY= %d, nZ= %d\n',nX,nY,nZ);


% Load data
disp(['Loading data from   ' fileNameVelMag ' etc...']);
load(fileNameVelMag,'dataVelMag');
load(fileNameVelAxial,'dataVelAxial');
load(fileNameVelRadial,'dataVelRadial');

    
% Draw Histogram with simple mode
nTP=tpEnd-tpStart+1;
ntotal=prod(size3D)*nTP;
margin=0;


statVelMag=HistogramVectorizedDataSimple(dataVelMag,fileNameVelMag,margin,rangeVel,stepVel,ntotal);
h=findobj(gca,'Type','patch'); set(h,'FaceColor',colorVel);
savefig([fileNameVelMag '.fig']);
statVelAxial=HistogramVectorizedDataSimple(dataVelAxial,fileNameVelAxial,-rangeVel,rangeVel,stepVel,ntotal);
h=findobj(gca,'Type','patch'); set(h,'FaceColor',colorVel);
savefig([fileNameVelAxial '.fig']);
statVelRadial=HistogramVectorizedDataSimple(dataVelRadial,fileNameVelRadial,-rangeVel,rangeVel,stepVel,ntotal);
h=findobj(gca,'Type','patch'); set(h,'FaceColor',colorVel);
savefig([fileNameVelRadial '.fig']);
 
fprintf('*** Finishing ''HistVelocityCell3D'' ***\n');
DispDateTime;
tElapsed=toc(tStart);
fprintf('Total elapsed time = %.f sec\n\n',tElapsed);

end
