# Supplementary material for: Revealing chiral cell motility by 3D Riesz transform-differential interference contrast microscopy and computational kinematic analysis
Source: Nat Commun. 2017 Dec 19;8:2194. doi: 10.1038/s41467-017-02193-w (PMC5736583; doi:10.1038/s41467-017-02193-w)
Supplement: Supplementary file 20 — Supplementary Software 4 [file 41467_2017_2193_MOESM20_ESM.zip › CodeMotion/Laplacian2D.m]

function [Lm,C]=Laplacian2D(we,wc)

% Set 2D Laplacian stencil
%
% we:   weight for edge stencil
% wc:   weight for corner stencil
%       wf+we+wc = 1
%
% Lm:   Laplacian filter (weighterd mean of neighbor voxels)
% C:    scale factor
%
%       um=Lm*u                 weighted mean of surrounding voxels
%       L(u)=C(um-u)=C(Lm*u-u)  Laplacian of u
%
% Le:   4-point edge stencil
% Ce:   scale factor for Le = 2
% Lc:   4-point corner stencil
% Ce:   scale factor for Lc = 1
%
%       C=we*Ce+wc*Cc;
%       Lm=(we*Le+wc*Lc)/C;
%


if we+wc~=1
    fprintf('Error. Sum of weight is not 1\n');
else
    Le=[0 1 0;
        1 0 1;
        0 1 0];
    Ce=4;

    Lc=[1/2 0   1/2;
        0   0   0;
        1/2 0   1/2];
    Cc=2;
    
    C=we*Ce+wc*Cc;
    Lm=(we*Le+wc*Lc)/C;

end
