# Supplementary material for: Revealing chiral cell motility by 3D Riesz transform-differential interference contrast microscopy and computational kinematic analysis
Source: Nat Commun. 2017 Dec 19;8:2194. doi: 10.1038/s41467-017-02193-w (PMC5736583; doi:10.1038/s41467-017-02193-w)
Supplement: Supplementary file 20 — Supplementary Software 4 [file 41467_2017_2193_MOESM20_ESM.zip › CodeMotion/Laplacian3D.m]

function [Lm,C]=Laplacian3D(wf,we,wc)

% Set 3D Laplacian stencil
%
% wf:   weight for face stencil
% we:   weight for edge stencil
% wc:   weight for corner stencil
%       wf+we+wc = 1
%
% Lm:   Laplacian filter (weighterd mean of neighbor voxels)
% C:    scale factor
%
%       um=Lm*u                 weighted mean of surrounding voxels
%       L(u)=C(um-u)=C(Lm*u-u)  Laplacian of u
%
% Lf:   6-point face stencil
% Cf:   scale factor for Lf = 6
% Le:   12-point edge stencil
% Ce:   scale factor for Le = 3
% Lc:   8-point corner stencil
% Ce:   scale factor for Lc = 2
%
%       C=wf*Cf+we*Ce+wc*Cc;
%       Lm=(wf*Lf+we*Le+wc*Lc)/C;
%


if wf+we+wc~=1
    fprintf('Error. Sum of weight is not 1\n');
else
    Lf(:,:,1)=[0 0 0; 0 1 0; 0 0 0];
    Lf(:,:,2)=[0 1 0; 1 0 1; 0 1 0];
    Lf(:,:,3)=[0 0 0; 0 1 0; 0 0 0];
    Cf=6;

    Le(:,:,1)=[0 1/4 0; 1/4 0 1/4; 0 1/4 0];
    Le(:,:,2)=[1/4 0 1/4; 0 0 0; 1/4 0 1/4];
    Le(:,:,3)=[0 1/4 0; 1/4 0 1/4; 0 1/4 0];
    Ce=3;

    Lc(:,:,1)=[1/4 0 1/4; 0 0 0; 1/4 0 1/4];
    Lc(:,:,2)=[0 0 0; 0 0 0; 0 0 0];
    Lc(:,:,3)=[1/4 0 1/4; 0 0 0; 1/4 0 1/4];
    Cc=2;
    
    C=wf*Cf+we*Ce+wc*Cc;
    Lm=(wf*Lf+we*Le+wc*Lc)/C;

end
