# Supplementary material for: Revealing chiral cell motility by 3D Riesz transform-differential interference contrast microscopy and computational kinematic analysis
Source: Nat Commun. 2017 Dec 19;8:2194. doi: 10.1038/s41467-017-02193-w (PMC5736583; doi:10.1038/s41467-017-02193-w)
Supplement: Supplementary file 20 — Supplementary Software 4 [file 41467_2017_2193_MOESM20_ESM.zip › CodeMotion/MotionCell3D.m]

function MotionCell3D...
    (baseFileNameStr,baseFileNameTrs,baseFileNameRot,baseFileNameData,tpStart,tpEnd...
    ,xPitch,yPitch,zPitch,dt,alpha,nIter,factorOR,maxLevel,factorA,factorN,nPoolV,nPoolCV...
    ,nPoolW...
    ,flagAnalyzeVel,thImage,thVel,thCA,thCTip,thCEdge,rangeVel,nPoolDV...
    ,flagAnalyzeOmega,rangeOmega,nPoolDW...
    ,flagImageVel,scaleVel,nPoolIV...
    ,flagImageOmega,scaleOmega,nPoolIW...
    )
% Calculate, analyze and visualize 3D cell motion
%
%   Calculate velocity
%       Vf: forward velocity    from t to t+dt
%       Vb: backward velocity   from t-dt to t
%       Vn: next velocity       from t+dt to t+2*dt
%       Vp: previouse velocity  from t-2*dt to t-dt
%       Vc: central velocity    at t
%
%   Calculate angular velocity
%       W:  angular velocity at t
%
%   Analyze velocity
%       scalar velocity
%           magnitude:  magnitude of velocity vector
%           axial:      along local axis (direction at the current position)
%           radial:     along radial axis (direction of the g from basal to current positions)
%           orbital:    along orbital axis (direction at the basal position)
%
%   Analyze angular velocity
%       scalar angular velocity
%           magnitude:  magnitude of angular velocity vector
%           axial:      along local axis (direction at the current position)
%           chordal:    along chordal axis (direction of the chord from basal to current positions)
%           orbital:    along orbital axis (direction at the basal position)
%           helical:    along velocity axis
%
%   Create velocity images
%
%   Create angular velocity images
%
%
% Arguments:
% baseFileNameStr:  full path to base filename for structure
% baseFileNameTrs:  full path to base filename for translational motion
% baseFileNameRot:  full path to base filename for rotational motion
% baseFileNameData: full path to base filename for analyzed data
% tpStart:      start timepoint
% tpEnd:        end timepoint
%
% xPitch:       image pitch along X-axis (nm/pixel)
% yPitch:       image pitch along Y-axis (nm/pixel)
% zPitch:       image pitch along Z-axis (nm/pixel)
% dt:           time interval along T-axis (sec)
% alpha:        parameter for smoothness of velocity
% nIter:        number of iteration
% factorOR:     factor for Jacobi over-relaxation (default value = 1 for standard Jacobi method)
%                   1<=fatorOR<2 (optimal value=1.5)
% maxLevel:     max level of image pyramid
%                   level 0 (bottom original image) to level maxLevel (top)
%                   image pixel size should be mutiples of 2^maxLevel
% factorA:      factor for alpha
%                   alpha{1}=alpha0; alpha{i}=factorA*alpha{i-1} (i=2:maxLevel+1)
% factorN:      factor for nIter
%                   nIter{1}=nIter0; nIter{i}=factorN*nIter{i-1} (i=2:maxLevel+1)
% nPoolV:       poolsize for calculation of velocity
% nPoolCV:      poolsize for calculation of central velocity
%
% nPoolW:       poolsize for calculation of angular velocity
%
% flagAnalyzeVel:   flag for analysis of velocity
% thImage:      masking threshold of image intensity
% thCA:         masking threshold of certainty of anisotropy
% thCTip:       masking threshold of certainty of tip
% thCEdge:      masking threshold of certainty of distal edge
% rangeVel:     maximum value of velocity
% nPoolDV:      poolsize for analysis of velocity
% 
% flagAnalyzeOmega: flag for analysis of angular velocity
% rangeOmega:   maximum value of angular velocity
% nPoolW:       poolsize for analysis of angular velocity
%
% flagImageVel: flag for velocity image creation
% scaleVel:     scaling factor for velocity
% nPoolIV:      poolsize for velocity image
%
% flagImageOmega:   flag for angular velocity image creation
% scaleOmega:   scaling factor for angular velocity
% nPoolIW:      poolsize for angular velocity image
%
%
% Data:
% Source image:
%               MAT file, 3D matrix data, double float
%               filename=baseFileName+'RP_t'+timepoint+'.mat'
% Orientation data:
%               filename=baseFileName+'ORI_t'+timepoint+'.mat'
%               .oriX:  3D local orientration unit vector
%               .oriY:
%               .oriZ:
%               .cA:    certainty of anisotropic structure
%               .cTip:  certainty of tip structure
%               .cEdge: certainty of distal edge structure
% Tracking data:
%               filename=baseFileName+'TRK_t'+timepoint+'.mat'
%               .flagTrack: a flag that the voxel is trackable to the bottom
%                           0: not tracked, 1: adjacent to tracked voxel, 2: tracked
%               .xTrack:    tracking endpoint at the bottom
%               .yTrack:
%               .zTrack:
%
% Velocity:
%               single-frame forward optical flow vector Vf=[uf,vf,wf]
%                   filename=baseFileNameTrs+'VLF_t'+timepoint+'.mat'
%               single-frame backward optical flow vector Vb=[ub,vb,wb]
%                   filename=baseFileNameTrs+'VLB_t'+timepoint+'.mat'
%               next forward velocity Vn=[un,vn,wn]
%                   filename=baseFileNameTrs+'VLN_t'+timepoint+'.mat'
%               previous backward velocity Vp=[up,vp,wp]
%                   filename=baseFileNameTrs+'VLP_t'+timepoint+'.mat'
%               central velocity Vc=[uc,vc,wc]
%                   filename=baseFileNameTrs+'VLC_t'+timepoint+'.mat'
%
% Angular velocity:
%               omega=(omegaX,omegaY,omegaZ)=omegaC+omegaT
%                   filename=baseFileNameRot+'OMG_t'+timepoint+'.mat'
%
% Data list of velocity
%   suffixDV=tpStar-tpEnd+'thI'+thImage+'CA'+thCA*100+'CT'+thCTip*100+'T'+thTrack
%               magnitude of velocity
%               filename=baseFileNameData+'VLCMDAT_t'+suffixDV+'.mat'
%               local axial velocity
%               filename=baseFileNameData+'VLCAXDAT_t'+suffixDV+'.mat'
%               radial velocity
%               filename=baseFileNameData+'VLCRDDAT_t'+suffixDV+'.mat'
%
% Histogram of velocity
%               magnitude of velocity
%               filename=baseFileNameData+'VLCMDAT_t'+suffixDV+'.fig'
%               local axial velocity
%               filename=baseFileNameData+'VLCAXDAT_t'+suffixDV+'.fig'
%               radial velocity
%               filename=baseFileNameData+'VLCRDDAT_t'+suffixDV+'.fig'
%
% Stats of velocity
%               Excel file
%               filename=baseFileNameData+'STATVELD_t'+suffixDV+'.xls'
%
% Test results of velocity
%               Excel file
%               filename=baseFileNameData+'TESTVELD_t'+suffixDV+'.xls'
%
% Data list of angular velocity
%   suffixDW=tpStar-tpEnd+'thI'+thImage+'V'+thVel+'CA'+thCA*100+'CT'+thCTip*100+'T'+thTrack
%               magnitude of total angular velocity
%               filename=baseFileNameData+'OMGMDAT_t'+suffixDW+'.mat'
%               axial total angular velocity
%               filename=baseFileNameData+'OMGAXDAT_t'+suffixDW+'.mat'
%               radial total angular velocity
%               filename=baseFileNameData+'OMGRDDAT_t'+suffixDW+'.mat'
%
% Histogram of angular velocity
%               magnitude of total angular velocity
%               filename=baseFileNameData+'OMGMDAT_t'+suffixDW+'.fig'
%               axial total angular velocity
%               filename=baseFileNameData+'OMGAXDAT_t'+suffixDW+'.fig'
%               radial total angular velocity
%               filename=baseFileNameData+'OMGRDDAT_t'+suffixDW+'.fig'
%
% Stats of angular velocity
%               Excel file
%               filename=baseFileNameData+'STATOMGD_t'+suffixDW+'.xls'
%
% Test results of angular velocity
%               Excel file
%               filename=baseFileNameData+'TESTOMGD_t'+suffixDW+'.xls'
%
% Velocity image:   scaled 8 bit velocity image
%   suffixIV='thI'+thImage+'CA'+thCA*100+'CT'+thCTip*100+'T'+thTrack
%               magnitude of velocity
%               filename=baseFileNameTrs+'VLCMIMG'+suffixIV+'_t'+timepoint+'.tif'
%               positive axial velocity
%               filename=baseFileNameTrs+'VLCAXPIMG'+suffixIV+'_t'+timepoint+'.tif'
%               negative axial velocity
%               filename=baseFileNameTrs+'VLCAXNIMG'+suffixIV+'_t'+timepoint+'.tif'
%               positive radial velocity
%               filename=baseFileNameTrs+'VLCRDPIMG'+suffixIV+'_t'+timepoint+'.tif'
%               negative radial velocity
%               filename=baseFileNameTrs+'VLCRDNIMG'+suffixIV+'_t'+timepoint+'.tif'
%
% Angular veelocity image:   scaled 8 bit angular velocity image
%   suffixIW='thI'+thImage+'V'+thVel+'CA'+thCA*100+'CT'+thCTip*100+'T'+thTrack
%               magnitude of angular velocity
%               filename=baseFileNameRot+'OMGMIMG'+suffixIW+'_t'+timepoint+'.tif'
%               positive axial angular velocity
%               filename=baseFileNameRot+'OMGAXPIMG'+suffixIW+'_t'+timepoint+'.tif'
%               negative axial angular velocity
%               filename=baseFileNameRot+'OMGAXNIMG'+suffixIW+'_t'+timepoint+'.tif'
%               positive radial angular velocity
%               filename=baseFileName+'OMGRDPIMG'+suffix+'_t'+timepoint+'.tif'
%               negative radial angular velocity
%               filename=baseFileName+'OMGRDNIMG'+suffix+'_t'+timepoint+'.tif'
%
%


fprintf('\n\n*** Starting ''MotionCell3D'' ***\n');
fprintf('*** Calculate, analyze and visualize 3D cell motion ***\n');
DispDateTime;
tStart=tic;


% Calculate 3D cell velocity from five image frames
CalculateVelocity3D(baseFileNameStr,baseFileNameTrs,tpStart,tpEnd,xPitch,yPitch,zPitch,dt,alpha,nIter,factorOR,maxLevel,factorA,factorN,nPoolV,nPoolCV);

% Calculate 3D cell angular velocity (local values)
CalculateOmegaLocal3D(baseFileNameStr,baseFileNameTrs,baseFileNameRot,tpStart,tpEnd,dt,nPoolW);

% Analyze 3D cell velocity
if flagAnalyzeVel
    AnalyzeVelocityCell3D(baseFileNameStr,baseFileNameTrs,baseFileNameData,tpStart,tpEnd,xPitch,yPitch,zPitch,thImage,thCA,thCTip,thCEdge,rangeVel,nPoolDV);
end

% Analyze 3D cell angular velocity
if flagAnalyzeOmega
    AnalyzeOmegaCell3D(baseFileNameStr,baseFileNameTrs,baseFileNameRot,baseFileNameData,tpStart,tpEnd,xPitch,yPitch,zPitch,dt,thImage,thVel,thCA,thCTip,thCEdge,rangeOmega,nPoolDW);
end

% Create 3D cell velocity image
if flagImageVel
    CreateVelocityImageCell3D(baseFileNameStr,baseFileNameTrs,tpStart,tpEnd,xPitch,yPitch,zPitch,thImage,thCA,thCTip,thCEdge,scaleVel,nPoolIV);
end

% Create 3D cell angular velocity image
if flagImageOmega
    CreateOmegaImageCell3D(baseFileNameStr,baseFileNameTrs,baseFileNameRot,tpStart,tpEnd,xPitch,yPitch,zPitch,thImage,thVel,thCA,thCTip,thCEdge,scaleOmega,nPoolIW);
end

fprintf('*** Finishing ''MotionCell3D'' ***\n');
DispDateTime;
tElapsed=toc(tStart);
fprintf('Total elapsed time = %.f sec\n\n',tElapsed);

end
