# Supplementary material for: Revealing chiral cell motility by 3D Riesz transform-differential interference contrast microscopy and computational kinematic analysis
Source: Nat Commun. 2017 Dec 19;8:2194. doi: 10.1038/s41467-017-02193-w (PMC5736583; doi:10.1038/s41467-017-02193-w)
Supplement: Supplementary file 20 — Supplementary Software 4 [file 41467_2017_2193_MOESM20_ESM.zip › CodeMotion/OpticalFlow2D2FLCPyramid.m]

function [uSum,vSum] = OpticalFlow2D2FLCPyramid(refImg,testImg,alpha0,nIter0,factorOR,maxLevel,factorA,factorN)
%
% Estimate 2D optical flow vector from two image frames
% by Horn-Schunck method
% with 8-point Laplacian
% with pyramid-warping strategy
% with Jacobi over-relaxation
%

% refImg:       reference image sequence
% testImg:      test image sequence
% alpha0:       parameter for smoothness at level 0
% nIter0:       number of iteration at level 0
% factorOR:     factor for Jacobi over-relaxation (default value = 1 for standard Jacobi method)
%                   1<=fatorOR<2
% maxLevel:     max level of image pyramid
%                   level 0 (bottom original image) to level maxLevel (top)
%                   image pixel size should be mutiples of 2^maxLevel
% factorA:      factor for alpha
%                   alpha{1}=alpha0; alpha{i}=factorA*alpha{i-1} (i=2:maxLevel+1)
% factorN:      factor for nIter
%                   nIter{1}=nIter0; nIter{i}=factorN*nIter{i-1} (i=2:maxLevel+1)
%
% refPyr{}:     reference image pyramid
%                   level 0:        refPyt{1}=refImg    original size
%                   level i:        refPyr{i+1}         1/2^i size
%                   level maxLevel: refPyr{maxLevel+1}  1/2^maxLevel size
% testPyr{}:    test image pyramid
% [uInit{} vInit{}]:
%               initial flow at curret level before iteration      
% [uResult{} vResult{}]:
%               result flow at curret level after iteration      
%


% Gaussian filters for smoothing (sigma=1)
gY=[1 4 6 4 1]/16;
gX=gY';

% Set initial values at level 0
refPyr{1}=double(refImg);
testPyr{1}=double(testImg);
testWarp{1}=double(testImg);
uResult{1}=zeros(size(refPyr{1}));
vResult{1}=zeros(size(refPyr{1}));
uInit{1}=zeros(size(refPyr{1}));
vInit{1}=zeros(size(refPyr{1}));
alpha{1}=alpha0;
nIter{1}=nIter0;

% Construct image pyramid
if maxLevel>=1              % if maxLevel=0 then skip construction of pyramid
    for level=1:maxLevel    % pyramid construction from level 1 to level maxLevel
        % Read reference image from the lower level
        ref=refPyr{level};
        size2D=size(ref);
        sizeX=size2D(2);
        sizeY=size2D(1);
        % Grid for 1/2X downsampling (use odd values)
        [xDown,yDown]=meshgrid(1:2:sizeX-1,1:2:sizeY-1);
        % 3D gaussian smoothing
        ref=convn(ref,gX,'same');
        ref=convn(ref,gY,'same');
        % Set downsampled image as reference image at current level (level) 
        refPyr{level+1}=interp2(ref,xDown,yDown,'spline');
        % Read test image from lower the level and smooth
        test=testPyr{level};
        test=convn(test,gX,'same');
        test=convn(test,gY,'same');
        % Set downsampled image as test image at current level (level) 
        testPyr{level+1}=interp2(test,xDown,yDown,'spline');
        uResult{level+1}=zeros(size2D/2);
        vResult{level+1}=zeros(size2D/2);
        uInit{level+1}=zeros(size2D/2);
        vInit{level+1}=zeros(size2D/2);
        alpha{level+1}=factorA*alpha{level};
        nIter{level+1}=factorN*nIter{level};
    end
end

% Main loop
% Calculate flow at the top level (maxLevel)
level=maxLevel;
fprintf('level %d   alpha %.3f   nIter %d   positive pixel %d/%d (%.0f%%)   '...
    ,level,alpha{level+1},nIter{level+1},nnz(refPyr{level+1}>0),numel(refPyr{level+1}),nnz(refPyr{level+1}>0)/numel(refPyr{level+1})*100);
testWarp{level+1}=testPyr{level+1};
tic;
[uResult{level+1},vResult{level+1}] ...
    =OpticalFlow2D2FLC(refPyr{level+1},testWarp{level+1},alpha{level+1},nIter{level+1},factorOR);
toc;

% Repeat flow calculation from level level-1 to level 0
while level>=1
    % Set initial flow data at the lower level 
    % Move to the lower level
    level=level-1;
    fprintf('level %d   alpha %.3f   nIter %d   positive pixel %d/%d (%.0f%%)   '...
        ,level,alpha{level+1},nIter{level+1},nnz(refPyr{level+1}>0),numel(refPyr{level+1}),nnz(refPyr{level+1}>0)/numel(refPyr{level+1})*100);
    tic;
    % Grid for 2X upsampling
    [xUp,yUp]=meshgrid(2:0.5:size(uInit{level+2},2)+1.5,2:0.5:size(vInit{level+2},1)+1.5);
    % Upsample the flow at the upper level by linear interpolation and multiply by 2
    uInit{level+1}=interp2((uInit{level+2}+uResult{level+2})*2,xUp,yUp,'spline',0);
    vInit{level+1}=interp2((vInit{level+2}+vResult{level+2})*2,xUp,yUp,'spline',0);
    % Warp test image with initial flow at the current level
    [xCurr,yCurr]=meshgrid(1:size(uInit{level+1},2),1:size(vInit{level+1},1));
    xWarp=xCurr+uInit{level+1};
    yWarp=yCurr+vInit{level+1};
    % This interpolation step at level 0 requires large memory. 'spline' is necessary. 'linear' is not sufficient.
    testWarp{level+1}=interp2(xCurr,yCurr,testPyr{level+1},xWarp,yWarp,'spline',0);
    % Calculate residual optical flow at current level between reference and warped images
    [uResult{level+1},vResult{level+1}] ...
        =OpticalFlow2D2FLC(refPyr{level+1},testWarp{level+1},alpha{level+1},nIter{level+1},factorOR);
    toc;
end

uSum=uInit{1}+uResult{1};
vSum=vInit{1}+vResult{1};

clear refPyr testPyr refWarp testWarp;
clear uInit vInit uResult vResult;

end
