# Supplementary material for: Revealing chiral cell motility by 3D Riesz transform-differential interference contrast microscopy and computational kinematic analysis
Source: Nat Commun. 2017 Dec 19;8:2194. doi: 10.1038/s41467-017-02193-w (PMC5736583; doi:10.1038/s41467-017-02193-w)
Supplement: Supplementary file 20 — Supplementary Software 4 [file 41467_2017_2193_MOESM20_ESM.zip › CodeMotion/OpticalFlow3D2FLC.m]

function [u,v,w] = OpticalFlow3D2FLC(refImgSeq,testImgSeq,alpha,nIter,factorOR)
%
% Calculate 3D optical flow with Horn-Schunck method
% with 26-point Laplacian (Weighted mean of face and edge and corner stencil)
%
% refImgSeq:    reference image sequence
% testImgSeq:   test image sequence
% alpha:        parameter for smoothness
% nIter:        number of iteration
% [u,v,w]:      optical flow vector

% *** Set Laplacian filter ***
% 26-point Laplacian (3:6:4 Weighted mean of face and edge and corner stencil)
wFace=3/13;
wEdge=6/13;
wCorner=4/13;
[Lm,C]=Laplacian3D(wFace,wEdge,wCorner);


refImgSeq=double(refImgSeq);
testImgSeq=double(testImgSeq);

% image gradients with 5-tap filter by Farid & Simoncelli
% 5-tap filter by Farid and Simoncelli, optimal for 1st-order derivatives
kp=[0.037659 0.249153 0.426375 0.249153 0.037659];
kd=[0.109604 0.276691 0 -0.276691 -0.109604];
kx=convn(conv2(kd,kp'),reshape(kp,[1 size(kp)]));
ky=convn(conv2(kp,kd'),reshape(kp,[1 size(kp)]));
kz=convn(conv2(kp,kp'),reshape(kd,[1 size(kd)]));
kt=convn(conv2(kp,kp'),reshape(kp,[1 size(kp)]));
% Use mean of two frames for gradients
Ix=(convn(refImgSeq,kx,'same')+convn(testImgSeq,kx,'same'))/2;
Iy=(convn(refImgSeq,ky,'same')+convn(testImgSeq,ky,'same'))/2;
Iz=(convn(refImgSeq,kz,'same')+convn(testImgSeq,kz,'same'))/2;
% time difference between frame
It=convn(testImgSeq,kt,'same')-convn(refImgSeq,kt,'same');

sizeImg=size(refImgSeq);
u=zeros(sizeImg);
v=zeros(sizeImg);
w=zeros(sizeImg);
d=zeros(sizeImg);

% magnitude of image gradient
Im2=Ix.^2+Iy.^2+Iz.^2;
alpha2=alpha^2;
% denominator for smoothing
D=Im2+C*alpha2;
mIm2=mean(mean(mean(Im2)));

fprintf('\n          mean grad=%.3f   alpha:grad=%.3f   mean sqrt D=%.3f   '...
,sqrt(mIm2),alpha/sqrt(mIm2),sqrt(mIm2+C*alpha2));

for iter=1:nIter
    % Vm=laplacian(V)-V=Lm*V, weighted mean velocity of surrounding voxels
    um=convn(u,Lm,'same');
    vm=convn(v,Lm,'same');
    wm=convn(w,Lm,'same');
    % calculate functions F, F=<gradI,Vm>+It
    F=Ix.*um+Iy.*vm+Iz.*wm+It;
    FD=F./D;
    % renew velocity with Jacobi over-relaxation (not successive)
    % V(k+1)=(1-factorOR)*V(k)+factorOR*(Vm(k)-gradI*F/D)
    u=(1-factorOR)*u+factorOR*(um-Ix.*FD);
    v=(1-factorOR)*v+factorOR*(vm-Iy.*FD);
    w=(1-factorOR)*w+factorOR*(wm-Iz.*FD);
    
end

u(isnan(u))=0;
v(isnan(v))=0;
w(isnan(w))=0;

clear um vm wm Ix Iy Iz It D F FD;

end
