# Supplementary material for: Revealing chiral cell motility by 3D Riesz transform-differential interference contrast microscopy and computational kinematic analysis
Source: Nat Commun. 2017 Dec 19;8:2194. doi: 10.1038/s41467-017-02193-w (PMC5736583; doi:10.1038/s41467-017-02193-w)
Supplement: Supplementary file 20 — Supplementary Software 4 [file 41467_2017_2193_MOESM20_ESM.zip › CodeMotion/StatOmega2D.m]

function [statOmegaScalar,statCurv]...
        =StatOmega2D(baseFileNameStr,baseFileNameData,tpStart,tpEnd,thImage,thVel)
%
% Calculate stats of 2D angular velocity without structural information
%
%
% Input:        Image I(x,y,z,t)
%               filename=baseFileNameStr+'RP_t'+timepoint+'.mat'
%
% Data list:    filename=baseFileNameData+'OMGSDAT_t'+suffixTp
%               angular velocity (scalar)
%               filename=baseFileNameData+'CRVDAT_t'+suffixTp
%               curvature
%
% tpStart:      start timepoint
% tpEnd:        end timepoint
% thImage:      masking threshold of image intensity
% thVel:        masking threshold of velocity
%
% Output:       stats of angular velocity
%               Excel file
%               filename=baseFileNameData+'STATOMGD_t'+suffixTp+'.xlsx'
%


fprintf('\n\n*** Starting ''StatOmega2D'' ***\n');
fprintf('*** Create stats of cell angular velocity ***\n');
DispDateTime;
tStart=tic;

% Input and output filenames
baseFileNameImage=[baseFileNameStr 'RP_t'];
suffixTp=[num2str(tpStart) '-' num2str(tpEnd) 'thI' num2str(thImage) 'V' num2str(thVel)];
fileNameOmegaScalar=[baseFileNameData 'OMGSDAT_t' suffixTp];
fileNameCurv=[baseFileNameData 'CRVDAT_t' suffixTp];


disp(['from ' fileNameOmegaScalar '**.mat (angular velocity)']);
disp(['from ' fileNameCurv '**.mat (curvature)']);
fprintf('tpStart= %d,  tpEnd= %d\n',tpStart,tpEnd);
fprintf('thImage= %f,  thVel= %f\n',thImage,thVel);

% Read image size from the first image
firstFileNameImage=[baseFileNameImage num2str(tpStart) '.mat'];
firstImg=ParLoad(firstFileNameImage);
size2D=size(firstImg.img);
nX=size2D(2);
nY=size2D(1);
fprintf('image size: nX= %d, nY= %d\n',nX,nY);

% Extract names
str=strsplit(baseFileNameData,'\');
folderName=str{size(str,2)-1};
sampleName=str{size(str,2)};
fileNameOut=[baseFileNameData 'STATOMGD_t' suffixTp '.xlsx'];
dataNameOut=[sampleName 'STATOMGD_t' suffixTp '.xlsx'];

% Load data
disp(['Loading data ...']);
load(fileNameOmegaScalar,'dataOmegaScalar');
load(fileNameCurv,'dataCurv');

    
% Calculate stats with simple mode
nTP=tpEnd-tpStart+1;
ntotal=prod(size2D)*nTP;

statOmegaScalar=StatVectorizedDataSimple(dataOmegaScalar,ntotal);
statCurv=StatVectorizedDataSimple(dataCurv,ntotal);


arrayHead={ 'Sample Info','','';
            'Sample','Folder','File';
            sampleName,folderName,dataNameOut}
        
arrayParam={'Parameter','','','','';
            'tpStart','tpEnd','tp number','thImage','thVelocity';
            tpStart,tpEnd,nTP,thImage,thVel}
        
arrayInt={  'Intensity','','','','','','','';
            'total number','valid number','ratio','mean','SD','min','median','max';
            '','','','','','','',''};

arrayGrd={  'Gradient','','','','','','','';
            'total number','valid number','ratio','mean','SD','min','median','max';
            '','','','','','','',''};

arrayVelMag={  'Velocity','Magnitude','','','','','','';
            'total number','valid number','ratio','mean','SD','min','median','max';
            '','','','','','','',''};

arrayVelAxial={  'Axial','Velocity','','','','','','';
            'total number','valid number','ratio','mean','SD','min','median','max';
            '','','','','','','',''};

arrayVelRadial={  'Radial','Velocity','','','','','','';
            'total number','valid number','ratio','mean','SD','min','median','max';
            '','','','','','','',''};

arrayOmegaScalar={  'Angular','Velocity','Scalar','','','','','';
            'total number','valid number','ratio','mean','SD','min','median','max';
            statOmegaScalar.nTotal,statOmegaScalar.nValid,statOmegaScalar.nRatio,statOmegaScalar.mean,statOmegaScalar.std,statOmegaScalar.min,statOmegaScalar.med,statOmegaScalar.max}

arrayCurv={  'Curvature','','','','','','','';
            'total number','valid number','ratio','mean','SD','min','median','max';
            statCurv.nTotal,statCurv.nValid,statCurv.nRatio,statCurv.mean,statCurv.std,statCurv.min,statCurv.med,statCurv.max}

 
arraySum=[arrayHead,arrayParam,arrayInt,arrayGrd...
        ,arrayVelMag,arrayVelAxial,arrayVelRadial...
        ,arrayOmegaScalar,arrayCurv];

% write stats  to Excel file
xlswrite(fileNameOut,arraySum);

fprintf('*** Finishing ''StatOmega2D'' ***\n');
DispDateTime;
tElapsed=toc(tStart);
fprintf('Total elapsed time = %.f sec\n\n',tElapsed);

end
