# Supplementary material for: Revealing chiral cell motility by 3D Riesz transform-differential interference contrast microscopy and computational kinematic analysis
Source: Nat Commun. 2017 Dec 19;8:2194. doi: 10.1038/s41467-017-02193-w (PMC5736583; doi:10.1038/s41467-017-02193-w)
Supplement: Supplementary file 20 — Supplementary Software 4 [file 41467_2017_2193_MOESM20_ESM.zip › CodeMotion/StatOmegaFiber3D.m]

function [statOmegaMag,statOmegaAxial,statOmegaChord,statOmegaOrbit,...
        statOmegaHelix,statOmegaHelixExt,statOmegaHelixRet]...
        =StatOmegaFiber3D(baseFileNameStr,baseFileNameData,tpStart,tpEnd,thImage,thVel,thCA,thCTip,thTrack)
%
% Calculate stats of 3D fiber angular velocity (total angular velocity only)
%
%
% Input:        Image I(x,y,z,t)
%               filename=baseFileNameStr+'RP_t'+timepoint+'.mat'
%
% Data list:    magnitude of total angular velocity
%               filename=baseFileNameData+'OMGMDAT_t'+suffixTp
%               axial total angular velocity
%               filename=baseFileNameData+'OMGAXDAT_t'+suffixTp
%               chordal total angular velocity
%               filename=baseFileNameData+'OMGCHDAT_t'+suffixTp
%               orbital total angular velocity
%               filename=baseFileNameData+'OMGORDAT_t'+suffixTp
%               helical angular velocity
%               filename=baseFileNameData+'OMGHEDAT_t'+suffixTp
%               extensive helical angular velocity
%               filename=baseFileNameData+'OMGEHDAT_t'+suffixTp
%               retractive helical angular velocity
%               filename=baseFileNameData+'OMGRHDAT_t'+suffixTp
%
% tpStart:      start timepoint
% tpEnd:        end timepoint
% thImage:      masking threshold of image intensity
% thVel:        masking threshold of velocity
% thCA:         masking threshold of certainty of anisotropy
% thCTip:       masking threshold of certainty of tip
% thTrack:      masking threshold of track flag
%
% Output:       stats of angular velocity
%               Excel file
%               filename=baseFileNameData+'STATOMGD_t'+suffixTp+'.xlsx'
%


fprintf('\n\n*** Starting ''StatOmegaFiber3D'' ***\n');
fprintf('*** Create stats of fiber angular velocity ***\n');
DispDateTime;
tStart=tic;

% Input and output filenames
baseFileNameImage=[baseFileNameStr 'RP_t'];
suffixTp=[num2str(tpStart) '-' num2str(tpEnd) 'thI' num2str(thImage) 'V' num2str(thVel) 'CA' num2str(thCA*100) 'CT' num2str(thCTip*100) 'T' num2str(thTrack)];
fileNameOmegaMag=[baseFileNameData 'OMGMDAT_t' suffixTp];
fileNameOmegaAxial=[baseFileNameData 'OMGAXDAT_t' suffixTp];
fileNameOmegaChord=[baseFileNameData 'OMGCHDAT_t' suffixTp];
fileNameOmegaOrbit=[baseFileNameData 'OMGORDAT_t' suffixTp];
fileNameOmegaHelix=[baseFileNameData 'OMGHEDAT_t' suffixTp];
fileNameOmegaHelixExt=[baseFileNameData 'OMGEHDAT_t' suffixTp];
fileNameOmegaHelixRet=[baseFileNameData 'OMGRHDAT_t' suffixTp];


disp(['from ' fileNameOmegaMag '**.mat (magnitude of angular velocity)']);
disp(['from ' fileNameOmegaAxial '**.mat (axial angular velocity)']);
disp(['from ' fileNameOmegaChord '**.mat (chordal angular velocity)']);
disp(['from ' fileNameOmegaOrbit '**.mat (orbital angular velocity)']);
disp(['from ' fileNameOmegaHelix '**.mat (helical angular velocity)']);
disp(['from ' fileNameOmegaHelixExt '**.mat (extensive helical angular velocity)']);
disp(['from ' fileNameOmegaHelixRet '**.mat (retractive helical angular velocity)']);
fprintf('tpStart= %d,  tpEnd= %d\n',tpStart,tpEnd);
fprintf('thImage= %f,  thVel= %f,  thCA= %f,  thCTip= %f,  thTrack= %f\n',thImage,thVel,thCA,thCTip,thTrack);

% Read image size from the first image
firstFileNameImage=[baseFileNameImage num2str(tpStart) '.mat'];
firstImg=ParLoad(firstFileNameImage);
size3D=size(firstImg.img);
nX=size3D(2);
nY=size3D(1);
nZ=size3D(3);
fprintf('image size: nX= %d, nY= %d, nZ= %d\n',nX,nY,nZ);

% Extract names
str=strsplit(baseFileNameData,'\');
folderName=str{size(str,2)-1};
sampleName=str{size(str,2)};
fileNameOut=[baseFileNameData 'STATOMGD_t' suffixTp '.xlsx'];
dataNameOut=[sampleName 'STATOMGD_t' suffixTp '.xlsx'];

% Load data
disp(['Loading data ...']);
load(fileNameOmegaMag,'dataOmegaMag');
load(fileNameOmegaAxial,'dataOmegaAxial');
load(fileNameOmegaChord,'dataOmegaChord');
load(fileNameOmegaOrbit,'dataOmegaOrbit');
load(fileNameOmegaHelix,'dataOmegaHelix');
load(fileNameOmegaHelixExt,'dataOmegaHelixExt');
load(fileNameOmegaHelixRet,'dataOmegaHelixRet');

    
% Calculate stats with simple mode
nTP=tpEnd-tpStart+1;
ntotal=prod(size3D)*nTP;

statOmegaMag=StatVectorizedDataSimple(dataOmegaMag,ntotal);
statOmegaAxial=StatVectorizedDataSimple(dataOmegaAxial,ntotal);
statOmegaChord=StatVectorizedDataSimple(dataOmegaChord,ntotal);
statOmegaOrbit=StatVectorizedDataSimple(dataOmegaOrbit,ntotal);

statOmegaHelix=StatVectorizedDataSimple(dataOmegaHelix,ntotal);
statOmegaHelixExt=StatVectorizedDataSimple(dataOmegaHelixExt,ntotal);
statOmegaHelixRet=StatVectorizedDataSimple(dataOmegaHelixRet,ntotal);


arrayHead={ 'Sample Info','','';
            'Sample','Folder','File';
            sampleName,folderName,dataNameOut}
        
arrayParam={'Parameter','','','','','','','';
            'tpStart','tpEnd','tp number','thImage','thVelocity','thCA','thCTip','thTrack';
            tpStart,tpEnd,nTP,thImage,thVel,thCA,thCTip,thTrack}
        
arrayInt={  'Intensity','','','','','','','';
            'total number','valid number','ratio','mean','SD','min','median','max';
            '','','','','','','',''};

arrayGrd={  'Gradient','','','','','','','';
            'total number','valid number','ratio','mean','SD','min','median','max';
            '','','','','','','',''};

arrayVelMag={  'Velocity','Magnitude','','','','','','';
            'total number','valid number','ratio','mean','SD','min','median','max';
            '','','','','','','',''};

arrayVelAxial={  'Axial','Velocity','','','','','','';
            'total number','valid number','ratio','mean','SD','min','median','max';
            '','','','','','','',''};

arrayVelChord={  'Chordal','Velocity','','','','','','';
            'total number','valid number','ratio','mean','SD','min','median','max';
            '','','','','','','',''};

arrayVelOrbit={  'Orbital','Velocity','','','','','','';
            'total number','valid number','ratio','mean','SD','min','median','max';
            '','','','','','','',''};

arrayOmegaMag={  'Angular','Velocity','Magnitude','','','','','';
            'total number','valid number','ratio','mean','SD','min','median','max';
            statOmegaMag.nTotal,statOmegaMag.nValid,statOmegaMag.nRatio,statOmegaMag.mean,statOmegaMag.std,statOmegaMag.min,statOmegaMag.med,statOmegaMag.max}

arrayOmegaAxial={  'Axial','Angular','Velocity','','','','','';
            'total number','valid number','ratio','mean','SD','min','median','max';
            statOmegaAxial.nTotal,statOmegaAxial.nValid,statOmegaAxial.nRatio,statOmegaAxial.mean,statOmegaAxial.std,statOmegaAxial.min,statOmegaAxial.med,statOmegaAxial.max}

arrayOmegaChord={  'Chordal','Angular','Velocity','','','','','';
            'total number','valid number','ratio','mean','SD','min','median','max';
            statOmegaChord.nTotal,statOmegaChord.nValid,statOmegaChord.nRatio,statOmegaChord.mean,statOmegaChord.std,statOmegaChord.min,statOmegaChord.med,statOmegaChord.max}

arrayOmegaOrbit={  'Orbital','Angular','Velocity','','','','','';
            'total number','valid number','ratio','mean','SD','min','median','max';
            statOmegaOrbit.nTotal,statOmegaOrbit.nValid,statOmegaOrbit.nRatio,statOmegaOrbit.mean,statOmegaOrbit.std,statOmegaOrbit.min,statOmegaOrbit.med,statOmegaOrbit.max}

arrayOmegaHelix={  'Helical','Angular','Velocity','','','','','';
            'total number','valid number','ratio','mean','SD','min','median','max';
            statOmegaHelix.nTotal,statOmegaHelix.nValid,statOmegaHelix.nRatio,statOmegaHelix.mean,statOmegaHelix.std,statOmegaHelix.min,statOmegaHelix.med,statOmegaHelix.max}

arrayOmegaHelixExt={  'Extensive','Helical','Angular','Velocity','','','','';
            'total number','valid number','ratio','mean','SD','min','median','max';
            statOmegaHelixExt.nTotal,statOmegaHelixExt.nValid,statOmegaHelixExt.nRatio,statOmegaHelixExt.mean,statOmegaHelixExt.std,statOmegaHelixExt.min,statOmegaHelixExt.med,statOmegaHelixExt.max}

arrayOmegaHelixRet={  'Retractive','Helical','Angular','Velocity','','','','';
            'total number','valid number','ratio','mean','SD','min','median','max';
            statOmegaHelixRet.nTotal,statOmegaHelixRet.nValid,statOmegaHelixRet.nRatio,statOmegaHelixRet.mean,statOmegaHelixRet.std,statOmegaHelixRet.min,statOmegaHelixRet.med,statOmegaHelixRet.max}

 
arraySum=[arrayHead,arrayParam,arrayInt,arrayGrd...
        ,arrayVelMag,arrayVelAxial,arrayVelChord,arrayVelOrbit...
        ,arrayOmegaMag,arrayOmegaAxial,arrayOmegaChord,arrayOmegaOrbit...
        ,arrayOmegaHelix,arrayOmegaHelixExt,arrayOmegaHelixRet];

% write stats  to Excel file
xlswrite(fileNameOut,arraySum);

fprintf('*** Finishing ''StatOmegaFiber3D'' ***\n');
DispDateTime;
tElapsed=toc(tStart);
fprintf('Total elapsed time = %.f sec\n\n',tElapsed);

end
