# Supplementary material for: Revealing chiral cell motility by 3D Riesz transform-differential interference contrast microscopy and computational kinematic analysis
Source: Nat Commun. 2017 Dec 19;8:2194. doi: 10.1038/s41467-017-02193-w (PMC5736583; doi:10.1038/s41467-017-02193-w)
Supplement: Supplementary file 20 — Supplementary Software 4 [file 41467_2017_2193_MOESM20_ESM.zip › CodeMotion/StatVelocity2D.m]

function statVelMag...
    =StatVelocity2D(baseFileNameStr,baseFileNameData,tpStart,tpEnd,thImage)
%
% Calculate stats of 2D velocity without structural information
%
%
% Input:        Image I(x,y,t)
%               filename=baseFileNameStr+'RP_t'+timepoint+'.mat'
%
% Data list:    magnitude of velocity
%               filename=baseFileNameData+'VLCMDAT_t'+suffixTp
%
% tpStart:      start timepoint
% tpEnd:        end timepoint
% thImage:      masking threshold of image intensity
%
% Output:       stats of velocity
%               Excel file
%               filename=baseFileNameData+'STATVELD_t'+suffixTp+'.xls'
%


fprintf('\n\n*** Starting ''StatVelocity2D'' ***\n');
fprintf('*** Create stats of 2D velocity ***\n');
DispDateTime;
tStart=tic;

% Input and output filenames
baseFileNameImage=[baseFileNameStr 'RP_t'];
suffixTp=[num2str(tpStart) '-' num2str(tpEnd) 'thI' num2str(thImage)];
fileNameVelMag=[baseFileNameData 'VLCMDAT_t' suffixTp];

disp(['from ' fileNameVelMag '**.mat (magnitude of velocity)']);
fprintf('tpStart= %d,  tpEnd= %d\n',tpStart,tpEnd);
fprintf('thImage= %f\n',thImage);


% Read image size from the first image
firstFileNameImage=[baseFileNameImage num2str(tpStart) '.mat'];
firstImg=ParLoad(firstFileNameImage);
size2D=size(firstImg.img);
nX=size2D(2);
nY=size2D(1);
fprintf('image size: nX= %d, nY= %d\n',nX,nY);


% Extract names
str=strsplit(baseFileNameData,'\');
folderName=str{size(str,2)-1};
sampleName=str{size(str,2)};
fileNameOut=[baseFileNameData 'STATVELD_t' suffixTp '.xlsx'];
dataNameOut=[sampleName 'STATVELD_t' suffixTp '.xlsx'];

% Load data
disp(['Loading data from   ' fileNameVelMag ' etc...']);
load(fileNameVelMag,'dataVelMag');
    
% Calculate stats with simple mode
nTP=tpEnd-tpStart+1;
ntotal=prod(size2D)*nTP;

statVelMag=StatVectorizedDataSimple(dataVelMag,ntotal);

arrayHead={ 'Sample Info','','';
            'Sample','Folder','File';
            sampleName,folderName,dataNameOut}
        
arrayParam={'Parameter','','','','';
            'tpStart','tpEnd','tp number','thImage','thVelocity';
            tpStart,tpEnd,nTP,thImage,''}
        
arrayInt={  'Intensity','','','','','','','';
            'total number','valid number','ratio','mean','SD','min','median','max';
            '','','','','','','',''};

arrayGrd={  'Gradient','','','','','','','';
            'total number','valid number','ratio','mean','SD','min','median','max';
            '','','','','','','',''};

arrayVelMag={  'Velocity','Magnitude','','','','','','';
            'total number','valid number','ratio','mean','SD','min','median','max';
            statVelMag.nTotal,statVelMag.nValid,statVelMag.nRatio,statVelMag.mean,statVelMag.std,statVelMag.min,statVelMag.med,statVelMag.max}

 
arraySum=[arrayHead,arrayParam,arrayInt,arrayGrd,arrayVelMag];

% write stats  to Excel file
xlswrite(fileNameOut,arraySum);

fprintf('*** Finishing ''StatVelocity2D'' ***\n');
DispDateTime;
tElapsed=toc(tStart);
fprintf('Total elapsed time = %.f sec\n\n',tElapsed);

end
 
