# Supplementary material for: Revealing chiral cell motility by 3D Riesz transform-differential interference contrast microscopy and computational kinematic analysis
Source: Nat Commun. 2017 Dec 19;8:2194. doi: 10.1038/s41467-017-02193-w (PMC5736583; doi:10.1038/s41467-017-02193-w)
Supplement: Supplementary file 20 — Supplementary Software 4 [file 41467_2017_2193_MOESM20_ESM.zip › CodeMotion/StatVelocityData.m]

function [statVelMag,statVelAxial,statVelAxialMag,statVelSwingMag]=StatVelocityData(baseFileName,tpStart,tpEnd,thImage,thCA,thCTip,thTrack)
%
% Create histogram of velocity
%
%
% Input:        Image I(x,y,z,t)
%               sequential multi-page TIFF files
%               unsigned 16 bit
%               filename=baseFileName+'RP_t'+timepoint+'.tif'
%
%               central velocity
%               filename=baseFileName+'VLC_t'+timepoint+'.mat'
%               (velC.u, velC.v, velC.w)
%
%               local orientation
%               filename=baseFileName+'ORI_t'+timepoint+'.mat'
%               (ori.oriX, ori.oriY, ori.oriZ)
%
% tpStart:      start timepoint
% tpEnd:        end timepoint
% thImage:      masking threshold of image intensity
% thCA:         masking threshold of certainty of anisotropy
% thCTip:       masking threshold of certainty of tip
% thTrack:      masking threshold of track flag
%
% Output:       magnitude of velocity
%               filename=baseFileName+'VLCMDAT_t'+suffixTp
%
%               axial velocity
%               filename=baseFileName+'VLCAXDAT_t'+suffixTp
%
%               magnitude of axial velocity
%               filename=baseFileName+'VLCAXMDAT_t'+suffixTp
%
%               swing velocity
%               filename=baseFileName+'VLCSWDAT_t'+suffixTp
%
%               magnitude of swing velocity
%               filename=baseFileName+'VLCSWMDAT_t'+suffixTp
%
%


% Image pitch (nm/pixel)
XPITCH=64.5;    
YPITCH=64.5;
ZPITCH=62.5;
% Time interval (sec/frame) and velocity pitch ((nm/sec)/(pixel/frame))
DT=1;
UPITCH=XPITCH/DT;
VPITCH=YPITCH/DT;
WPITCH=ZPITCH/DT;


% Input and output filenames
baseFileNameImage=[baseFileName 'RP_t'];
suffixTp=[num2str(tpStart) '-' num2str(tpEnd) 'thI' num2str(thImage) 'thCA' num2str(thCA*100) 'CTip' num2str(thCTip) 'Trk' num2str(thTrack)];
fileNameVelMag=[baseFileName 'VLCMDAT_t' suffixTp];
fileNameVelAxial=[baseFileName 'VLCAXDAT_t' suffixTp];
fileNameVelAxialMag=[baseFileName 'VLCAXMDAT_t' suffixTp];
fileNameVelSwing=[baseFileName 'VLCSWDAT_t' suffixTp];
fileNameVelSwingMag=[baseFileName 'VLCSWMDAT_t' suffixTp];

disp(['from ' fileNameVelMag '**.mat (magnitude of velocity)']);
disp(['from ' fileNameVelAxial '**.mat (axial velocity)']);
disp(['from ' fileNameVelAxialMag '**.mat (magnitude of axial velocity)']);
disp(['from ' fileNameVelSwing '**.mat (swing velocity)']);
disp(['from ' fileNameVelSwingMag '**.mat (magnitude of swing velocity)']);
fprintf('tpStart= %d,  tpEnd= %d\n',tpStart,tpEnd);
fprintf('thImage= %f,  thCA= %f,  thCTip= %f,  thTrack= %f\n',thImage,thCA,thCTip,thTrack);


% Read number of Z-stack planes from the first input file
firstFileNameImage=[baseFileNameImage num2str(tpStart) '.tif'];
info=imfinfo(firstFileNameImage);
nZ=numel(info);
% Read image size
sizeImg=size(imread(firstFileNameImage,1));
nX=sizeImg(2);
nY=sizeImg(1);
size3D=[sizeImg,nZ]; % size3D=[nY,nX,nZ]
disp(['image width  (X) = ' num2str(nX) ' pixels,  Xpitch = ' num2str(XPITCH) ' nm,  real width = ' num2str(XPITCH*nX) ' nm']);
disp(['image height (Y) = ' num2str(nY) ' pixels,  Ypitch = ' num2str(YPITCH) ' nm,  real height= ' num2str(YPITCH*nY) ' nm']);
disp(['image depth  (Z) = ' num2str(nZ) ' pixels,  Zpitch = ' num2str(ZPITCH) ' nm,  real depth = ' num2str(ZPITCH*nZ) ' nm']);


% Extract names
str=strsplit(baseFileName,'\');
folderName=str{size(str,2)-1};
sampleName=str{size(str,2)};
fileNameOut=[baseFileName 'STATVEL_t' suffixTp];
dataNameOut=[sampleName 'STATVEL_t' suffixTp];

% Load data
disp(['Loading data from   ' fileNameVelMag ' etc...']);
load(fileNameVelMag,'dataVelMag');
load(fileNameVelAxial,'dataVelAxial');
load(fileNameVelAxialMag,'dataVelAxialMag');
load(fileNameVelSwingMag,'dataVelSwingMag');

    
% Draw Histogram
nTP=tpEnd-tpStart+1;
ntotal=prod(size3D)*nTP;

statVelMag=StatVectorizedData(dataVelMag,ntotal);
statVelAxial=StatVectorizedData(dataVelAxial,ntotal);
statVelAxialMag=StatVectorizedData(dataVelAxialMag,ntotal);
statVelSwingMag=StatVectorizedData(dataVelSwingMag,ntotal);

arrayHead={ 'Sample Info','','';
            'Sample','Folder','File';
            sampleName,folderName,dataNameOut}
        
arrayParam={'Parameter','','','','','','','','';
            'tpStart','tpEnd','tp number','thImage','thVelocity','maxOmega','thCA','thCTip','thTrack';
            tpStart,tpEnd,nTP,thImage,'','','','',''}
        
arrayInt={  'Intensity','','','','','','','','';
            'total number','valid number','ratio','mean','SD','SE','min','median','max';
            '','','','','','','','',''};

arrayGrd={  'Gradient','','','','','','','','';
            'total number','valid number','ratio','mean','SD','SE','min','median','max';
            '','','','','','','','',''};

arrayVelMag={  'Velocity','Magnitude','','','','','','','';
            'total number','valid number','ratio','mean','SD','SE','min','median','max';
            statVelMag.nTotal,statVelMag.nValid,statVelMag.nRatio,statVelMag.mean,statVelMag.std,statVelMag.sem,statVelMag.min,statVelMag.med,statVelMag.max}

arrayVelAxial={  'Axial','Velocity','','','','','','','';
            'total number','valid number','ratio','mean','SD','SE','min','median','max';
            statVelAxial.nTotal,statVelAxial.nValid,statVelAxial.nRatio,statVelAxial.mean,statVelAxial.std,statVelAxial.sem,statVelAxial.min,statVelAxial.med,statVelAxial.max}

arrayVelAxialMag={  'Axial','Velocity','Magnitude','','','','','','';
            'total number','valid number','ratio','mean','SD','SE','min','median','max';
            statVelAxialMag.nTotal,statVelAxialMag.nValid,statVelAxialMag.nRatio,statVelAxialMag.mean,statVelAxialMag.std,statVelAxialMag.sem,statVelAxialMag.min,statVelAxialMag.med,statVelAxialMag.max}

arrayVelSwingMag={  'Swing','Velocity','Magnitude','','','','','','';
            'total number','valid number','ratio','mean','SD','SE','min','median','max';
            statVelSwingMag.nTotal,statVelSwingMag.nValid,statVelSwingMag.nRatio,statVelSwingMag.mean,statVelSwingMag.std,statVelSwingMag.sem,statVelSwingMag.min,statVelSwingMag.med,statVelSwingMag.max}

 
arraySum=[arrayHead,arrayParam,arrayInt,arrayGrd,arrayVelMag,arrayVelAxial,arrayVelAxialMag,arrayVelSwingMag];

% write stats  to Excel file
xlswrite(fileNameOut,arraySum);


end
