# Supplementary material for: Revealing chiral cell motility by 3D Riesz transform-differential interference contrast microscopy and computational kinematic analysis
Source: Nat Commun. 2017 Dec 19;8:2194. doi: 10.1038/s41467-017-02193-w (PMC5736583; doi:10.1038/s41467-017-02193-w)
Supplement: Supplementary file 20 — Supplementary Software 4 [file 41467_2017_2193_MOESM20_ESM.zip › CodeMotion/TestOmega2D.m]

function TestOmega2D(baseFileNameStr,baseFileNameData,tpStart,tpEnd,thImage,thVel)
%
% Hypothesis tests for 2D angular velocity without structural information
% For normal distribution
%               Skewness and kurtosis
%               Chi-square goodness-of-fit test
%               Jarque-Bera test
% For mean equal to zero
%               Wilcoxon signed rank test
%               One-sample t-test
%
% Input:        Image I(x,y,z,t)
%               filename=baseFileNameStr+'RP_t'+timepoint+'.mat'
%
% Data list:    filename=baseFileNameData+'OMGSDAT_t'+suffixTp
%               angular velocity (scalar)
%               filename=baseFileNameData+'CRVDAT_t'+suffixTp
%               curvature
%
% tpStart:      start timepoint
% tpEnd:        end timepoint
% thImage:      masking threshold of image intensity
% thVel:        masking threshold of velocity
%
% Output:       stats of angular velocity
%               Excel file
%               filename=baseFileNameData+'TESTOMGD_t'+suffixTp+'.xlsx'
%


fprintf('\n\n*** Starting ''TestOmega2D'' ***\n');
fprintf('*** One sample t-test of cell angular velocity ***\n');
DispDateTime;
tStart=tic;

% Input and output filenames
baseFileNameImage=[baseFileNameStr 'RP_t'];
suffixTp=[num2str(tpStart) '-' num2str(tpEnd) 'thI' num2str(thImage) 'V' num2str(thVel)];
fileNameOmegaScalar=[baseFileNameData 'OMGSDAT_t' suffixTp];
fileNameCurv=[baseFileNameData 'CRVDAT_t' suffixTp];


disp(['from ' fileNameOmegaScalar '**.mat (angular velocity)']);
disp(['from ' fileNameCurv '**.mat (curvature)']);
fprintf('tpStart= %d,  tpEnd= %d\n',tpStart,tpEnd);
fprintf('thImage= %f,  thVel= %f\n',thImage,thVel);

% Read image size from the first image
firstFileNameImage=[baseFileNameImage num2str(tpStart) '.mat'];
firstImg=ParLoad(firstFileNameImage);
size2D=size(firstImg.img);
nX=size2D(2);
nY=size2D(1);
fprintf('image size: nX= %d, nY= %d\n',nX,nY);

% Extract names
str=strsplit(baseFileNameData,'\');
folderName=str{size(str,2)-1};
sampleName=str{size(str,2)};
fileNameOut=[baseFileNameData 'TESTOMGD_t' suffixTp '.xlsx'];
dataNameOut=[sampleName 'TESTOMGD_t' suffixTp '.xlsx'];

% Load data
disp(['Loading data ...']);
load(fileNameOmegaScalar,'dataOmegaScalar');
load(fileNameCurv,'dataCurv');

    
% Calculate stats with simple mode
nTP=tpEnd-tpStart+1;
ntotal=prod(size2D)*nTP;

statOmegaScalar=StatVectorizedDataSimple(dataOmegaScalar,ntotal);
statCurv=StatVectorizedDataSimple(dataCurv,ntotal);

% Normality tests and one-sample tests
[skewOmegaScalar,kurtOmegaScalar,pChiOmegaScalar,hChiOmegaScalar,pJBOmegaScalar,hJBOmegaScalar,pSROmegaScalar,hSROmegaScalar,pTOmegaScalar,hTOmegaScalar]...
    = TestNormalityOneSample(dataOmegaScalar);
[skewCurv,kurtCurv,pChiCurv,hChiCurv,pJBCurv,hJBCurv,pSRCurv,hSRCurv,pTCurv,hTCurv]...
    = TestNormalityOneSample(dataCurv);


fprintf('\n\nTest Results\n');
fprintf('Angular Velocity (Signed Scalar): N=%d, mean=%f, SD=%f, SE=%f, skewness=%f, kurtosis=%f\n'...
    ,statOmegaScalar.nValid,statOmegaScalar.mean,statOmegaScalar.std,statOmegaScalar.sem,skewOmegaScalar,kurtOmegaScalar);
fprintf('                Chi-square test:   P=%f, H=%d\n',pChiOmegaScalar,hChiOmegaScalar);
fprintf('                Jarque-Bera test:  P=%f, H=%d\n',pJBOmegaScalar,hJBOmegaScalar);
fprintf('                Signed rank test:  P=%f, H=%d\n',pSROmegaScalar,hSROmegaScalar);
fprintf('                One-sample t test: P=%f, H=%d\n',pTOmegaScalar,hTOmegaScalar);

fprintf('Curvature: N=%d, mean=%f, SD=%f, SE=%f, skewness=%f, kurtosis=%f\n'...
    ,statCurv.nValid,statCurv.mean,statCurv.std,statCurv.sem,skewCurv,kurtCurv);
fprintf('                Chi-square test:   P=%f, H=%d\n',pChiCurv,hChiCurv);
fprintf('                Jarque-Bera test:  P=%f, H=%d\n',pJBCurv,hJBCurv);
fprintf('                Signed rank test:  P=%f, H=%d\n',pSRCurv,hSRCurv);
fprintf('                One-sample t test: P=%f, H=%d\n',pTCurv,hTCurv);


arrayHead={ 'Sample Info','','';
            'Sample','Folder','File';
            sampleName,folderName,dataNameOut}
        
arrayParam={'Parameter','','','','';
            'tpStart','tpEnd','tp number','thImage','thVelocity';
            tpStart,tpEnd,nTP,thImage,thVel}
        
arrayOmegaScalar={  'Angular','Velocity','Scalar','','','','','';
            'total number','valid number','ratio','mean','SD','min','median','max';
            statOmegaScalar.nTotal,statOmegaScalar.nValid,statOmegaScalar.nRatio,statOmegaScalar.mean,statOmegaScalar.std,statOmegaScalar.min,statOmegaScalar.med,statOmegaScalar.max}

arrayOmegaScalarTest={  'Angular','Velocity','Scalar','','','','','','','';
            'skewness','kurtosis','P-Chi2','H-Chi2','P-JB','H-JB','P-SRank','H-SRank','P-OneT','H-OneT';
            skewOmegaScalar,kurtOmegaScalar,pChiOmegaScalar,hChiOmegaScalar,pJBOmegaScalar,hJBOmegaScalar,pSROmegaScalar,hSROmegaScalar,pTOmegaScalar,hTOmegaScalar}

arrayCurv={  'Curvature','','','','','','','';
            'total number','valid number','ratio','mean','SD','min','median','max';
            statCurv.nTotal,statCurv.nValid,statCurv.nRatio,statCurv.mean,statCurv.std,statCurv.min,statCurv.med,statCurv.max}

arrayCurvTest={  'Curvature','','','','','','','','','';
            'skewness','kurtosis','P-Chi2','H-Chi2','P-JB','H-JB','P-SRank','H-SRank','P-OneT','H-OneT';
            skewCurv,kurtCurv,pChiCurv,hChiCurv,pJBCurv,hJBCurv,pSRCurv,hSRCurv,pTCurv,hTCurv}

 
arraySum=[arrayHead,arrayParam...
        ,arrayOmegaScalar,arrayOmegaScalarTest...
        ,arrayCurv,arrayCurvTest];

% write stats  to Excel file
xlswrite(fileNameOut,arraySum);


fprintf('*** Finishing ''TestOmega2D'' ***\n');
DispDateTime;
tElapsed=toc(tStart);
fprintf('Total elapsed time = %.f sec\n\n',tElapsed);

end
