# Supplementary material for: Revealing chiral cell motility by 3D Riesz transform-differential interference contrast microscopy and computational kinematic analysis
Source: Nat Commun. 2017 Dec 19;8:2194. doi: 10.1038/s41467-017-02193-w (PMC5736583; doi:10.1038/s41467-017-02193-w)
Supplement: Supplementary file 20 — Supplementary Software 4 [file 41467_2017_2193_MOESM20_ESM.zip › CodeMotion/TestVelocityCell3D.m]

function TestVelocityCell3D(baseFileNameStr,baseFileNameData,tpStart,tpEnd,thImage,thCA,thCTip,thCEdge)
%
% Hypothesis tests for 3D cell velocity
% For normal distribution
%               Skewness and kurtosis
%               Chi-square goodness-of-fit test
%               Jarque-Bera test
% For mean equal to zero
%               Wilcoxon signed rank test
%               One-sample t-test
%
% Input:        Image I(x,y,z,t)
%               filename=baseFileNameStr+'RP_t'+timepoint+'.mat'
%
% Data list:    magnitude of velocity
%               filename=baseFileNameData+'VLCMDAT_t'+suffixTp
%               local axial velocity
%               filename=baseFileNameData+'VLCAXDAT_t'+suffixTp
%               radial velocity
%               filename=baseFileNameData+'VLCRDDAT_t'+suffixTp
%
% tpStart:      start timepoint
% tpEnd:        end timepoint
% thImage:      masking threshold of image intensity
% thCA:         masking threshold of certainty of anisotropy
% thCTip:       masking threshold of certainty of tip
% thCEdge:      masking threshold of certainty of distal edge
%
% Output:       Test results of velocity
%               Excel file
%               filename=baseFileNameData+'TESTVELD_t'+suffixTp+'.xls'
%


fprintf('\n\n*** Starting ''TestVelocityCell3D'' ***\n');
fprintf('*** Tests for cell velocity ***\n');
DispDateTime;
tStart=tic;

% Input and output filenames
baseFileNameImage=[baseFileNameStr 'RP_t'];
suffixTp=[num2str(tpStart) '-' num2str(tpEnd) 'thI' num2str(thImage) 'CA' num2str(thCA*100) 'CT' num2str(thCTip*100) 'CE' num2str(thCEdge*100)];
fileNameVelMag=[baseFileNameData 'VLCMDAT_t' suffixTp];
fileNameVelAxial=[baseFileNameData 'VLCAXDAT_t' suffixTp];
fileNameVelRadial=[baseFileNameData 'VLCRDDAT_t' suffixTp];

disp(['from ' fileNameVelMag '**.mat (magnitude of velocity)']);
disp(['from ' fileNameVelAxial '**.mat (axial velocity)']);
disp(['from ' fileNameVelRadial '**.mat (radial velocity)']);
fprintf('tpStart= %d,  tpEnd= %d\n',tpStart,tpEnd);
fprintf('thImage= %f,  thCA= %f,  thCTip= %f,  thCEdge= %f\n',thImage,thCA,thCTip,thCEdge);


% Read image size from the first image
firstFileNameImage=[baseFileNameImage num2str(tpStart) '.mat'];
firstImg=ParLoad(firstFileNameImage);
size3D=size(firstImg.img);
nX=size3D(2);
nY=size3D(1);
nZ=size3D(3);
fprintf('image size: nX= %d, nY= %d, nZ= %d\n',nX,nY,nZ);


% Extract names
str=strsplit(baseFileNameData,'\');
folderName=str{size(str,2)-1};
sampleName=str{size(str,2)};
fileNameOut=[baseFileNameData 'TESTVELD_t' suffixTp '.xlsx'];
dataNameOut=[sampleName 'TESTVELD_t' suffixTp '.xlsx'];

% Load data
disp(['Loading data from   ' fileNameVelMag ' etc...']);
load(fileNameVelMag,'dataVelMag');
load(fileNameVelAxial,'dataVelAxial');
load(fileNameVelRadial,'dataVelRadial');
    
% Calculate stats with simple mode
nTP=tpEnd-tpStart+1;
ntotal=prod(size3D)*nTP;

statVelMag=StatVectorizedDataSimple(dataVelMag,ntotal);
statVelAxial=StatVectorizedDataSimple(dataVelAxial,ntotal);
statVelRadial=StatVectorizedDataSimple(dataVelRadial,ntotal);


% Normality tests and one-sample tests
[skewVelAxial,kurtVelAxial,pChiVelAxial,hChiVelAxial,pJBVelAxial,hJBVelAxial,pSRVelAxial,hSRVelAxial,pTVelAxial,hTVelAxial]...
    = TestNormalityOneSample(dataVelAxial);
[skewVelRadial,kurtVelRadial,pChiVelRadial,hChiVelRadial,pJBVelRadial,hJBVelRadial,pSRVelRadial,hSRVelRadial,pTVelRadial,hTVelRadial]...
    = TestNormalityOneSample(dataVelRadial);


fprintf('\n\nTest Results\n');
fprintf('Axial Velocity: N=%d, mean=%f, SD=%f, SE=%f, skewness=%f, kurtosis=%f\n'...
    ,statVelAxial.nValid,statVelAxial.mean,statVelAxial.std,statVelAxial.sem,skewVelAxial,kurtVelAxial);
fprintf('                Chi-square test:   P=%f, H=%d\n',pChiVelAxial,hChiVelAxial);
fprintf('                Jarque-Bera test:  P=%f, H=%d\n',pJBVelAxial,hJBVelAxial);
fprintf('                Signed rank test:  P=%f, H=%d\n',pSRVelAxial,hSRVelAxial);
fprintf('                One-sample t test: P=%f, H=%d\n',pTVelAxial,hTVelAxial);
fprintf('Radial Velocity: N=%d, mean=%f, SD=%f, SE=%f, skewness=%f, kurtosis=%f\n'...
    ,statVelRadial.nValid,statVelRadial.mean,statVelRadial.std,statVelRadial.sem,skewVelRadial,kurtVelRadial);
fprintf('                Chi-square test:   P=%f, H=%d\n',pChiVelRadial,hChiVelRadial);
fprintf('                Jarque-Bera test:  P=%f, H=%d\n',pJBVelRadial,hJBVelRadial);
fprintf('                Signed rank test:  P=%f, H=%d\n',pSRVelRadial,hSRVelRadial);
fprintf('                One-sample t test: P=%f, H=%d\n',pTVelRadial,hTVelRadial);


arrayHead={ 'Sample Info','','';
            'Sample','Folder','File';
            sampleName,folderName,dataNameOut}
        
arrayParam={'Parameter','','','','','','','';
            'tpStart','tpEnd','tp number','thImage','thVelocity','thCA','thCTip','thCEdge';
            tpStart,tpEnd,nTP,thImage,'','','',''}
        
arrayVelMag={  'Velocity','Magnitude','','','','','','';
            'total number','valid number','ratio','mean','SD','min','median','max';
            statVelMag.nTotal,statVelMag.nValid,statVelMag.nRatio,statVelMag.mean,statVelMag.std,statVelMag.min,statVelMag.med,statVelMag.max};

arrayVelAxial={  'Axial','Velocity','','','','','','';
            'total number','valid number','ratio','mean','SD','min','median','max';
            statVelAxial.nTotal,statVelAxial.nValid,statVelAxial.nRatio,statVelAxial.mean,statVelAxial.std,statVelAxial.min,statVelAxial.med,statVelAxial.max}

arrayVelAxialTest={  'Axial','Velocity','','','','','','','','';
            'skewness','kurtosis','P-Chi2','H-Chi2','P-JB','H-JB','P-SRank','H-SRank','P-OneT','H-OneT';
            skewVelAxial,kurtVelAxial,pChiVelAxial,hChiVelAxial,pJBVelAxial,hJBVelAxial,pSRVelAxial,hSRVelAxial,pTVelAxial,hTVelAxial}

arrayVelRadial={  'Radial','Velocity','','','','','','';
            'total number','valid number','ratio','mean','SD','min','median','max';
            statVelRadial.nTotal,statVelRadial.nValid,statVelRadial.nRatio,statVelRadial.mean,statVelRadial.std,statVelRadial.min,statVelRadial.med,statVelRadial.max}

arrayVelRadialTest={  'Radial','Velocity','','','','','','','','';
            'skewness','kurtosis','P-Chi2','H-Chi2','P-JB','H-JB','P-SRank','H-SRank','P-OneT','H-OneT';
            skewVelRadial,kurtVelRadial,pChiVelRadial,hChiVelRadial,pJBVelRadial,hJBVelRadial,pSRVelRadial,hSRVelRadial,pTVelRadial,hTVelRadial}

 
arraySum=[arrayHead,arrayParam...
    ,arrayVelMag,arrayVelAxial,arrayVelAxialTest...
    ,arrayVelRadial,arrayVelRadialTest];

% write stats  to Excel file
xlswrite(fileNameOut,arraySum);


fprintf('*** Finishing ''TestVelocityCell3D'' ***\n');
DispDateTime;
tElapsed=toc(tStart);
fprintf('Total elapsed time = %.f sec\n\n',tElapsed);

end
 
